# Supplementary material for: Perceptual Space of Superimposed Dual-Frequency Vibrations in the Hands
Source: PLoS One. 2017 Jan 12;12(1):e0169570. doi: 10.1371/journal.pone.0169570 (PMC5230860; doi:10.1371/journal.pone.0169570)
Supplement: S1 Table — (XLSX) [file pone.0169570.s002.xlsx]

## Sheet: Intensity Matching
	Subject #	Session #	Trial #	Test Stimulus						Reference
				Component #1		Component #2		Initial Intensity	Intensity at PSE	Perceptual Intensity
				Frequency	Intensity Portion	Frequency	Intensity Portion
	1	1	1	50	0.3	140	0.7	4.88	3.19	3.5
	1	1	2	50	0.1	140	0.9	4.03	1.93	3.5
	1	1	3	50	1	140	0	3.6	1.65	3.5
	1	1	4	50	0.7	140	0.3	4.5	2.06	3.5
	1	1	5	50	0.7	140	0.3	4.88	6.19	3.5
	1	1	6	50	0	140	1	3.75	2.1	3.5
	1	1	7	50	0	140	1	3.9	4.95	3.5
	1	1	8	50	1	140	0	2.7	4.65	3.5
	1	1	9	50	0.5	140	0.5	4.5	2.63	3.5
	1	1	10	50	0.9	140	0.1	2.8	2.63	3.5
	1	1	11	50	0.9	140	0.1	3.15	5.25	3.5
	1	1	12	50	0.9	140	0.1	2.45	1.75	3.5
	1	1	13	50	0	140	1	3.45	2.7	3.5
	1	1	14	50	0.3	140	0.7	4.13	6.94	3.5
	1	1	15	50	0.3	140	0.7	4.5	2.81	3.5
	1	1	16	50	0.7	140	0.3	4.31	2.06	3.5
	1	1	17	50	0.9	140	0.1	4.03	5.42	3.5
	1	1	18	50	0.7	140	0.3	3.94	6.38	3.5
	1	1	19	50	0.1	140	0.9	3.67	6.47	3.5
	1	1	20	50	1	140	0	3.15	1.65	3.5
	1	1	21	50	0.1	140	0.9	3.67	2.8	3.5
	1	1	22	50	0.3	140	0.7	4.69	6.19	3.5
	1	1	23	50	1	140	0	4.2	4.65	3.5
	1	1	24	50	0.5	140	0.5	5.63	7.31	3.5
	1	1	25	50	0	140	1	3.75	4.8	3.5
	1	1	26	50	0.1	140	0.9	4.2	6.47	3.5
	1	1	27	50	0.5	140	0.5	5.06	2.25	3.5
	1	1	28	50	0.5	140	0.5	5.25	7.31	3.5
	2	1	1	50	0	140	1	3.15	1.65	3.5
	2	1	2	50	1	140	0	3	1.05	3.5
	2	1	3	50	0.3	140	0.7	4.5	1.69	3.5
	2	1	4	50	0.3	140	0.7	4.31	7.31	3.5
	2	1	5	50	0.5	140	0.5	5.25	1.69	3.5
	2	1	6	50	0.5	140	0.5	4.69	6.38	3.5
	2	1	7	50	0.5	140	0.5	4.69	1.88	3.5
	2	1	8	50	0.7	140	0.3	4.31	3.38	3.5
	2	1	9	50	0.9	140	0.1	3.5	1.58	3.5
	2	1	10	50	0.7	140	0.3	4.69	6.38	3.5
	2	1	11	50	1	140	0	3.75	5.4	3.5
	2	1	12	50	0.7	140	0.3	5.06	3.38	3.5
	2	1	13	50	1	140	0	3.45	1.35	3.5
	2	1	14	50	0.9	140	0.1	4.03	6.65	3.5
	2	1	15	50	0.7	140	0.3	4.69	6.75	3.5
	2	1	16	50	0	140	1	3.15	5.4	3.5
	2	1	17	50	1	140	0	3.75	4.65	3.5
	2	1	18	50	0.1	140	0.9	3.85	1.58	3.5
	2	1	19	50	0.1	140	0.9	3.67	5.78	3.5
	2	1	20	50	0.9	140	0.1	3.67	1.58	3.5
	2	1	21	50	0.3	140	0.7	4.5	1.69	3.5
	2	1	22	50	0.9	140	0.1	3.5	5.25	3.5
	2	1	23	50	0.3	140	0.7	4.31	6.19	3.5
	2	1	24	50	0.1	140	0.9	3.85	1.58	3.5
	2	1	25	50	0	140	1	3.3	2.7	3.5
	2	1	26	50	0.1	140	0.9	4.03	5.25	3.5
	2	1	27	50	0.5	140	0.5	5.06	6.19	3.5
	2	1	28	50	0	140	1	3.45	4.05	3.5
	3	1	1	50	0.3	140	0.7	4.13	2.06	3.5
	3	1	2	50	0	140	1	3.6	1.8	3.5
	3	1	3	50	0.7	140	0.3	3.94	1.88	3.5
	3	1	4	50	0.7	140	0.3	5.25	7.13	3.5
	3	1	5	50	0.9	140	0.1	3.33	1.75	3.5
	3	1	6	50	0	140	1	3.15	5.1	3.5
	3	1	7	50	0.1	140	0.9	3.33	1.75	3.5
	3	1	8	50	0.3	140	0.7	4.5	6.94	3.5
	3	1	9	50	0.1	140	0.9	3.67	6.13	3.5
	3	1	10	50	0.3	140	0.7	4.31	1.69	3.5
	3	1	11	50	1	140	0	3	0.75	3.5
	3	1	12	50	0	140	1	3	2.1	3.5
	3	1	13	50	0	140	1	3.6	4.8	3.5
	3	1	14	50	0.7	140	0.3	3.94	1.69	3.5
	3	1	15	50	0.5	140	0.5	5.06	1.69	3.5
	3	1	16	50	0.1	140	0.9	3.33	1.58	3.5
	3	1	17	50	0.9	140	0.1	4.55	6.47	3.5
	3	1	18	50	0.9	140	0.1	3.5	1.4	3.5
	3	1	19	50	0.3	140	0.7	5.06	6.19	3.5
	3	1	20	50	0.5	140	0.5	6.38	7.31	3.5
	3	1	21	50	1	140	0	4.35	4.8	3.5
	3	1	22	50	0.9	140	0.1	4.72	5.08	3.5
	3	1	23	50	0.5	140	0.5	5.06	2.06	3.5
	3	1	24	50	0.5	140	0.5	6	6.75	3.5
	3	1	25	50	0.7	140	0.3	6	6.56	3.5
	3	1	26	50	1	140	0	4.05	1.5	3.5
	3	1	27	50	1	140	0	4.5	5.55	3.5
	3	1	28	50	0.1	140	0.9	3.85	6.65	3.5
	4	1	1	50	0.5	140	0.5	6	2.25	3.5
	4	1	2	50	1	140	0	4.35	1.5	3.5
	4	1	3	50	0.5	140	0.5	6	6.38	3.5
	4	1	4	50	1	140	0	4.05	4.95	3.5
	4	1	5	50	0.1	140	0.9	3.67	2.27	3.5
	4	1	6	50	0.3	140	0.7	5.06	1.88	3.5
	4	1	7	50	0	140	1	3.6	2.7	3.5
	4	1	8	50	1	140	0	5.55	0.75	3.5
	4	1	9	50	0.9	140	0.1	5.42	1.75	3.5
	4	1	10	50	0.5	140	0.5	5.63	3	3.5
	4	1	11	50	0.9	140	0.1	4.03	5.08	3.5
	4	1	12	50	0.9	140	0.1	4.38	1.93	3.5
	4	1	13	50	0.3	140	0.7	4.69	7.13	3.5
	4	1	14	50	0.3	140	0.7	4.5	1.88	3.5
	4	1	15	50	0.7	140	0.3	6	2.81	3.5
	4	1	16	50	0.1	140	0.9	3.85	5.6	3.5
	4	1	17	50	0.7	140	0.3	5.63	7.31	3.5
	4	1	18	50	1	140	0	4.8	5.55	3.5
	4	1	19	50	0.7	140	0.3	6	3.38	3.5
	4	1	20	50	0	140	1	3.3	4.05	3.5
	4	1	21	50	0.7	140	0.3	5.25	6.75	3.5
	4	1	22	50	0	140	1	3.45	3	3.5
	4	1	23	50	0.1	140	0.9	3.85	2.63	3.5
	4	1	24	50	0.1	140	0.9	4.03	6.3	3.5
	4	1	25	50	0	140	1	3.6	4.65	3.5
	4	1	26	50	0.5	140	0.5	6	7.13	3.5
	4	1	27	50	0.3	140	0.7	5.06	6.94	3.5
	4	1	28	50	0.9	140	0.1	4.9	5.08	3.5
	5	1	1	50	1	140	0	4.05	1.95	3.5
	5	1	2	50	0.3	140	0.7	4.88	3.19	3.5
	5	1	3	50	0.7	140	0.3	5.25	2.25	3.5
	5	1	4	50	0.9	140	0.1	5.42	1.58	3.5
	5	1	5	50	0.1	140	0.9	3.33	2.27	3.5
	5	1	6	50	0.9	140	0.1	5.6	5.08	3.5
	5	1	7	50	0.5	140	0.5	6.56	2.44	3.5
	5	1	8	50	0.1	140	0.9	3.85	6.3	3.5
	5	1	9	50	0.7	140	0.3	5.81	6.94	3.5
	5	1	10	50	0.9	140	0.1	5.95	1.75	3.5
	5	1	11	50	0	140	1	3.15	2.55	3.5
	5	1	12	50	0.3	140	0.7	4.13	6.19	3.5
	5	1	13	50	0.9	140	0.1	5.08	5.6	3.5
	5	1	14	50	0	140	1	3.3	4.95	3.5
	5	1	15	50	0.3	140	0.7	4.69	3.19	3.5
	5	1	16	50	1	140	0	4.2	5.55	3.5
	5	1	17	50	0.7	140	0.3	5.63	3.38	3.5
	5	1	18	50	1	140	0	4.35	0.6	3.5
	5	1	19	50	0	140	1	3.6	1.8	3.5
	5	1	20	50	0.3	140	0.7	4.88	7.31	3.5
	5	1	21	50	0.7	140	0.3	5.81	6.38	3.5
	5	1	22	50	1	140	0	4.05	5.1	3.5
	5	1	23	50	0.5	140	0.5	5.81	7.13	3.5
	5	1	24	50	0.1	140	0.9	4.03	1.4	3.5
	5	1	25	50	0.1	140	0.9	3.85	5.95	3.5
	5	1	26	50	0.5	140	0.5	5.63	3	3.5
	5	1	27	50	0.5	140	0.5	5.06	7.13	3.5
	5	1	28	50	0	140	1	3.45	4.5	3.5
	6	1	1	50	0.5	140	0.5	4.13	1.69	3.5
	6	1	2	50	0.5	140	0.5	4.13	6.19	3.5
	6	1	3	50	0.1	140	0.9	3.5	1.58	3.5
	6	1	4	50	0	140	1	3.3	2.7	3.5
	6	1	5	50	0.7	140	0.3	3.75	2.25	3.5
	6	1	6	50	0	140	1	3.3	5.25	3.5
	6	1	7	50	0.3	140	0.7	4.13	1.88	3.5
	6	1	8	50	0.9	140	0.1	3.33	2.45	3.5
	6	1	9	50	0.7	140	0.3	4.88	7.13	3.5
	6	1	10	50	0.3	140	0.7	4.5	6.19	3.5
	6	1	11	50	0.9	140	0.1	4.38	5.78	3.5
	6	1	12	50	0	140	1	3.3	2.4	3.5
	6	1	13	50	1	140	0	3.6	0.9	3.5
	6	1	14	50	0.3	140	0.7	4.31	2.25	3.5
	6	1	15	50	0.1	140	0.9	3.67	5.42	3.5
	6	1	16	50	0.3	140	0.7	4.69	7.31	3.5
	6	1	17	50	0.9	140	0.1	4.2	2.98	3.5
	6	1	18	50	0	140	1	3.45	5.25	3.5
	6	1	19	50	0.7	140	0.3	4.88	3.19	3.5
	6	1	20	50	0.5	140	0.5	5.06	2.81	3.5
	6	1	21	50	0.9	140	0.1	4.55	5.25	3.5
	6	1	22	50	1	140	0	4.35	5.85	3.5
	6	1	23	50	1	140	0	3.9	0.9	3.5
	6	1	24	50	1	140	0	4.2	5.7	3.5
	6	1	25	50	0.7	140	0.3	5.63	7.13	3.5
	6	1	26	50	0.1	140	0.9	3.85	1.93	3.5
	6	1	27	50	0.1	140	0.9	3.85	6.47	3.5
	6	1	28	50	0.5	140	0.5	5.06	6.19	3.5
	7	1	1	50	0	140	1	3.3	3	3.5
	7	1	2	50	0.7	140	0.3	5.81	1.69	3.5
	7	1	3	50	0	140	1	3.6	5.1	3.5
	7	1	4	50	0.9	140	0.1	4.9	1.75	3.5
	7	1	5	50	0.5	140	0.5	5.81	1.88	3.5
	7	1	6	50	0.7	140	0.3	7.13	6.56	3.5
	7	1	7	50	0.1	140	0.9	3.33	2.27	3.5
	7	1	8	50	0.5	140	0.5	6.56	6.94	3.5
	7	1	9	50	1	140	0	5.55	1.5	3.5
	7	1	10	50	0.9	140	0.1	6.65	6.65	3.5
	7	1	11	50	1	140	0	5.7	4.8	3.5
	7	1	12	50	0.9	140	0.1	6.65	2.98	3.5
	7	1	13	50	0.1	140	0.9	4.03	6.13	3.5
	7	1	14	50	0.9	140	0.1	5.95	5.6	3.5
	7	1	15	50	0.7	140	0.3	6.19	2.63	3.5
	7	1	16	50	0.3	140	0.7	4.5	3	3.5
	7	1	17	50	0	140	1	3	2.55	3.5
	7	1	18	50	0.5	140	0.5	5.44	2.25	3.5
	7	1	19	50	0.7	140	0.3	6.56	7.31	3.5
	7	1	20	50	0.1	140	0.9	3.85	2.63	3.5
	7	1	21	50	0.5	140	0.5	6.38	7.13	3.5
	7	1	22	50	0.3	140	0.7	5.25	6.94	3.5
	7	1	23	50	0.3	140	0.7	4.88	2.25	3.5
	7	1	24	50	1	140	0	4.65	1.65	3.5
	7	1	25	50	0	140	1	3.9	4.5	3.5
	7	1	26	50	0.3	140	0.7	5.44	6.56	3.5
	7	1	27	50	0.1	140	0.9	4.72	5.78	3.5
	7	1	28	50	1	140	0	4.5	4.8	3.5
	8	1	1	50	0.3	140	0.7	4.13	2.25	3.5
	8	1	2	50	0.1	140	0.9	4.03	2.1	3.5
	8	1	3	50	0.7	140	0.3	5.06	2.81	3.5
	8	1	4	50	0.5	140	0.5	5.63	3.19	3.5
	8	1	5	50	0.7	140	0.3	5.06	6.56	3.5
	8	1	6	50	0.5	140	0.5	5.44	6.94	3.5
	8	1	7	50	1	140	0	3.3	1.35	3.5
	8	1	8	50	0	140	1	3.9	2.25	3.5
	8	1	9	50	0	140	1	3.6	5.25	3.5
	8	1	10	50	0.3	140	0.7	4.69	7.31	3.5
	8	1	11	50	0.7	140	0.3	5.25	2.63	3.5
	8	1	12	50	0.1	140	0.9	4.03	5.42	3.5
	8	1	13	50	1	140	0	4.65	4.8	3.5
	8	1	14	50	0	140	1	3.9	2.55	3.5
	8	1	15	50	1	140	0	3.75	0.6	3.5
	8	1	16	50	0.5	140	0.5	5.25	2.81	3.5
	8	1	17	50	0.3	140	0.7	5.25	2.06	3.5
	8	1	18	50	0.1	140	0.9	5.08	2.63	3.5
	8	1	19	50	0	140	1	3.75	4.65	3.5
	8	1	20	50	0.9	140	0.1	5.6	2.45	3.5
	8	1	21	50	0.7	140	0.3	7.31	7.13	3.5
	8	1	22	50	0.9	140	0.1	4.9	6.65	3.5
	8	1	23	50	0.5	140	0.5	6	7.13	3.5
	8	1	24	50	0.1	140	0.9	4.03	5.42	3.5
	8	1	25	50	0.9	140	0.1	5.25	1.93	3.5
	8	1	26	50	0.3	140	0.7	4.5	6.38	3.5
	8	1	27	50	1	140	0	4.95	5.85	3.5
	8	1	28	50	0.9	140	0.1	4.9	5.95	3.5
	9	1	1	50	0.7	140	0.3	3.56	2.44	3.5
	9	1	2	50	1	140	0	2.85	1.65	3.5
	9	1	3	50	0	140	1	3.3	2.55	3.5
	9	1	4	50	0.5	140	0.5	3.56	3.19	3.5
	9	1	5	50	0.7	140	0.3	5.44	6.19	3.5
	9	1	6	50	0	140	1	3.45	5.1	3.5
	9	1	7	50	0.5	140	0.5	4.69	6.94	3.5
	9	1	8	50	0.7	140	0.3	4.69	2.25	3.5
	9	1	9	50	0.9	140	0.1	3.67	2.27	3.5
	9	1	10	50	1	140	0	3.75	4.95	3.5
	9	1	11	50	1	140	0	3.45	0.9	3.5
	9	1	12	50	0.1	140	0.9	4.03	2.8	3.5
	9	1	13	50	0.9	140	0.1	4.03	5.78	3.5
	9	1	14	50	0	140	1	3.3	2.7	3.5
	9	1	15	50	0.5	140	0.5	5.06	2.25	3.5
	9	1	16	50	0.3	140	0.7	4.5	1.88	3.5
	9	1	17	50	0.1	140	0.9	4.03	5.78	3.5
	9	1	18	50	0	140	1	3.75	4.5	3.5
	9	1	19	50	0.9	140	0.1	3.67	1.58	3.5
	9	1	20	50	0.9	140	0.1	4.03	5.6	3.5
	9	1	21	50	0.5	140	0.5	5.63	6.75	3.5
	9	1	22	50	0.1	140	0.9	4.03	2.1	3.5
	9	1	23	50	0.3	140	0.7	4.69	7.13	3.5
	9	1	24	50	0.1	140	0.9	4.2	5.95	3.5
	9	1	25	50	1	140	0	3.3	5.1	3.5
	9	1	26	50	0.7	140	0.3	6.19	6.56	3.5
	9	1	27	50	0.3	140	0.7	4.69	3	3.5
	9	1	28	50	0.3	140	0.7	4.88	6.75	3.5
	10	1	1	50	0.3	140	0.7	4.69	2.06	3.5
	10	1	2	50	0.3	140	0.7	4.69	6.75	3.5
	10	1	3	50	0.5	140	0.5	5.25	3	3.5
	10	1	4	50	1	140	0	4.5	1.2	3.5
	10	1	5	50	0.5	140	0.5	5.44	6.94	3.5
	10	1	6	50	0	140	1	3.3	1.8	3.5
	10	1	7	50	0.7	140	0.3	6.38	1.69	3.5
	10	1	8	50	0.5	140	0.5	5.44	2.63	3.5
	10	1	9	50	0.9	140	0.1	4.55	1.93	3.5
	10	1	10	50	0.1	140	0.9	3.5	1.75	3.5
	10	1	11	50	0.1	140	0.9	3.15	5.78	3.5
	10	1	12	50	0.3	140	0.7	4.5	3.19	3.5
	10	1	13	50	0	140	1	2.4	5.4	3.5
	10	1	14	50	0.9	140	0.1	3.85	5.08	3.5
	10	1	15	50	0.3	140	0.7	4.31	6.75	3.5
	10	1	16	50	0	140	1	3.15	2.1	3.5
	10	1	17	50	0	140	1	3.15	4.2	3.5
	10	1	18	50	0.7	140	0.3	5.25	7.31	3.5
	10	1	19	50	1	140	0	4.2	5.25	3.5
	10	1	20	50	1	140	0	3.9	1.65	3.5
	10	1	21	50	0.7	140	0.3	5.44	2.06	3.5
	10	1	22	50	1	140	0	3.75	5.85	3.5
	10	1	23	50	0.5	140	0.5	5.44	6.75	3.5
	10	1	24	50	0.7	140	0.3	5.81	7.31	3.5
	10	1	25	50	0.1	140	0.9	4.03	2.27	3.5
	10	1	26	50	0.1	140	0.9	3.67	5.25	3.5
	10	1	27	50	0.9	140	0.1	4.38	2.8	3.5
	10	1	28	50	0.9	140	0.1	4.2	5.25	3.5
	11	1	1	50	0.7	140	0.3	4.88	1.88	3.5
	11	1	2	50	1	140	0	3.45	1.5	3.5
	11	1	3	50	1	140	0	4.65	5.85	3.5
	11	1	4	50	0	140	1	3.3	1.65	3.5
	11	1	5	50	0.7	140	0.3	6.38	6.94	3.5
	11	1	6	50	0.5	140	0.5	5.25	2.63	3.5
	11	1	7	50	0.3	140	0.7	4.5	1.88	3.5
	11	1	8	50	0.7	140	0.3	5.44	3.19	3.5
	11	1	9	50	0	140	1	3.15	4.65	3.5
	11	1	10	50	0.1	140	0.9	4.2	1.93	3.5
	11	1	11	50	0.1	140	0.9	4.55	5.78	3.5
	11	1	12	50	1	140	0	3.15	0.75	3.5
	11	1	13	50	0.5	140	0.5	5.63	7.31	3.5
	11	1	14	50	0.9	140	0.1	4.55	2.8	3.5
	11	1	15	50	0.5	140	0.5	5.63	2.06	3.5
	11	1	16	50	0	140	1	3	2.25	3.5
	11	1	17	50	0.9	140	0.1	5.6	5.6	3.5
	11	1	18	50	0.9	140	0.1	3.85	2.63	3.5
	11	1	19	50	0.7	140	0.3	5.44	6.94	3.5
	11	1	20	50	0.3	140	0.7	5.25	6.38	3.5
	11	1	21	50	0.5	140	0.5	6.94	6.94	3.5
	11	1	22	50	0.3	140	0.7	3.94	2.44	3.5
	11	1	23	50	0.9	140	0.1	5.42	6.3	3.5
	11	1	24	50	1	140	0	4.05	5.55	3.5
	11	1	25	50	0	140	1	3.6	4.35	3.5
	11	1	26	50	0.3	140	0.7	4.5	6.38	3.5
	11	1	27	50	0.1	140	0.9	3.33	2.27	3.5
	11	1	28	50	0.1	140	0.9	4.55	5.08	3.5
	12	1	1	50	0.7	140	0.3	3.75	3.38	3.5
	12	1	2	50	1	140	0	2.7	1.5	3.5
	12	1	3	50	1	140	0	4.2	4.8	3.5
	12	1	4	50	0	140	1	3	3	3.5
	12	1	5	50	0.7	140	0.3	4.69	7.31	3.5
	12	1	6	50	0.5	140	0.5	4.5	1.88	3.5
	12	1	7	50	0.1	140	0.9	3.85	2.98	3.5
	12	1	8	50	0.7	140	0.3	3.75	1.69	3.5
	12	1	9	50	0.5	140	0.5	5.25	6.56	3.5
	12	1	10	50	1	140	0	2.4	1.8	3.5
	12	1	11	50	1	140	0	2.85	5.7	3.5
	12	1	12	50	0.1	140	0.9	4.9	5.78	3.5
	12	1	13	50	0	140	1	5.1	5.25	3.5
	12	1	14	50	0.9	140	0.1	2.98	1.4	3.5
	12	1	15	50	0.1	140	0.9	3.15	2.98	3.5
	12	1	16	50	0.3	140	0.7	3.94	2.44	3.5
	12	1	17	50	0.9	140	0.1	3.15	5.6	3.5
	12	1	18	50	0.7	140	0.3	4.5	6.94	3.5
	12	1	19	50	0.3	140	0.7	5.06	6.56	3.5
	12	1	20	50	0.5	140	0.5	4.13	2.44	3.5
	12	1	21	50	0.9	140	0.1	2.8	1.4	3.5
	12	1	22	50	0	140	1	3.45	2.55	3.5
	12	1	23	50	0.1	140	0.9	5.25	6.47	3.5
	12	1	24	50	0.5	140	0.5	4.31	6.38	3.5
	12	1	25	50	0.9	140	0.1	2.98	5.25	3.5
	12	1	26	50	0.3	140	0.7	4.5	3.38	3.5
	12	1	27	50	0.3	140	0.7	4.69	7.31	3.5
	12	1	28	50	0	140	1	4.2	4.35	3.5
	13	1	1	50	1	140	0	3	1.95	3.5
	13	1	2	50	0.9	140	0.1	3.15	1.93	3.5
	13	1	3	50	0	140	1	3	1.65	3.5
	13	1	4	50	1	140	0	3.3	5.4	3.5
	13	1	5	50	0.5	140	0.5	4.13	3	3.5
	13	1	6	50	0.5	140	0.5	4.69	7.13	3.5
	13	1	7	50	0.3	140	0.7	3.94	1.88	3.5
	13	1	8	50	0.7	140	0.3	4.69	2.81	3.5
	13	1	9	50	0.5	140	0.5	4.69	1.88	3.5
	13	1	10	50	0.1	140	0.9	3.67	2.98	3.5
	13	1	11	50	0.5	140	0.5	4.5	6.19	3.5
	13	1	12	50	0.7	140	0.3	5.63	6.94	3.5
	13	1	13	50	0.1	140	0.9	3.85	6.3	3.5
	13	1	14	50	0	140	1	3.45	4.35	3.5
	13	1	15	50	0.9	140	0.1	2.98	5.25	3.5
	13	1	16	50	0.1	140	0.9	3.67	2.8	3.5
	13	1	17	50	0	140	1	3.45	1.8	3.5
	13	1	18	50	1	140	0	2.7	1.2	3.5
	13	1	19	50	0.3	140	0.7	4.31	7.31	3.5
	13	1	20	50	0	140	1	3.3	4.05	3.5
	13	1	21	50	0.7	140	0.3	3	1.88	3.5
	13	1	22	50	0.1	140	0.9	3.67	5.95	3.5
	13	1	23	50	0.9	140	0.1	2.27	2.1	3.5
	13	1	24	50	0.9	140	0.1	2.45	5.42	3.5
	13	1	25	50	0.3	140	0.7	3.75	2.44	3.5
	13	1	26	50	0.7	140	0.3	3.75	7.31	3.5
	13	1	27	50	0.3	140	0.7	4.31	7.13	3.5
	13	1	28	50	1	140	0	2.55	5.25	3.5
	14	1	1	50	0.1	140	0.9	3.85	1.4	3.5
	14	1	2	50	0	140	1	3.15	3	3.5
	14	1	3	50	0.3	140	0.7	4.31	3.38	3.5
	14	1	4	50	0.1	140	0.9	4.03	5.42	3.5
	14	1	5	50	0.3	140	0.7	4.88	7.13	3.5
	14	1	6	50	0.7	140	0.3	4.13	2.63	3.5
	14	1	7	50	0.7	140	0.3	5.63	6.75	3.5
	14	1	8	50	1	140	0	3.15	0.75	3.5
	14	1	9	50	0.7	140	0.3	4.31	3.38	3.5
	14	1	10	50	1	140	0	3.6	4.8	3.5
	14	1	11	50	0.3	140	0.7	4.5	1.69	3.5
	14	1	12	50	0.9	140	0.1	3.85	2.1	3.5
	14	1	13	50	0.5	140	0.5	3.94	3.38	3.5
	14	1	14	50	0.9	140	0.1	4.55	5.6	3.5
	14	1	15	50	0	140	1	4.35	4.95	3.5
	14	1	16	50	0.9	140	0.1	3.5	1.4	3.5
	14	1	17	50	0.5	140	0.5	5.44	6.94	3.5
	14	1	18	50	0.3	140	0.7	5.06	6.38	3.5
	14	1	19	50	0.1	140	0.9	3.67	2.27	3.5
	14	1	20	50	0.5	140	0.5	4.69	3.38	3.5
	14	1	21	50	0.1	140	0.9	3.33	5.08	3.5
	14	1	22	50	0	140	1	3.6	3	3.5
	14	1	23	50	0	140	1	3.45	4.65	3.5
	14	1	24	50	1	140	0	2.85	1.95	3.5
	14	1	25	50	0.5	140	0.5	5.06	6.94	3.5
	14	1	26	50	0.9	140	0.1	3.67	5.25	3.5
	14	1	27	50	1	140	0	4.35	5.85	3.5
	14	1	28	50	0.7	140	0.3	6	6.94	3.5
	15	1	1	50	0.7	140	0.3	3.75	1.69	3.5
	15	1	2	50	0.5	140	0.5	5.44	2.81	3.5
	15	1	3	50	0.1	140	0.9	3.85	1.93	3.5
	15	1	4	50	1	140	0	3.3	1.8	3.5
	15	1	5	50	0.7	140	0.3	5.44	7.31	3.5
	15	1	6	50	0.1	140	0.9	4.55	5.08	3.5
	15	1	7	50	0.9	140	0.1	3.67	2.45	3.5
	15	1	8	50	0.3	140	0.7	4.88	3.38	3.5
	15	1	9	50	0	140	1	3.6	3	3.5
	15	1	10	50	0.5	140	0.5	5.44	7.13	3.5
	15	1	11	50	0.9	140	0.1	3.67	5.25	3.5
	15	1	12	50	0.9	140	0.1	2.45	2.8	3.5
	15	1	13	50	0.3	140	0.7	5.25	6.75	3.5
	15	1	14	50	0	140	1	3.75	5.4	3.5
	15	1	15	50	0.9	140	0.1	2.8	5.25	3.5
	15	1	16	50	0.3	140	0.7	5.06	1.88	3.5
	15	1	17	50	1	140	0	1.95	4.65	3.5
	15	1	18	50	0.7	140	0.3	4.69	3.19	3.5
	15	1	19	50	0	140	1	3	2.85	3.5
	15	1	20	50	0.1	140	0.9	4.03	1.75	3.5
	15	1	21	50	0.3	140	0.7	5.44	6.75	3.5
	15	1	22	50	1	140	0	3	0.9	3.5
	15	1	23	50	1	140	0	3.6	5.85	3.5
	15	1	24	50	0.5	140	0.5	5.06	1.88	3.5
	15	1	25	50	0.1	140	0.9	3.85	5.42	3.5
	15	1	26	50	0.7	140	0.3	4.13	6.75	3.5
	15	1	27	50	0	140	1	3.9	5.25	3.5
	15	1	28	50	0.5	140	0.5	4.69	6.19	3.5
	16	1	1	50	0.5	140	0.5	5.06	2.06	3.5
	16	1	2	50	0.1	140	0.9	3.67	1.58	3.5
	16	1	3	50	0.7	140	0.3	4.69	3	3.5
	16	1	4	50	0.9	140	0.1	2.98	1.58	3.5
	16	1	5	50	1	140	0	2.85	0.6	3.5
	16	1	6	50	0	140	1	3.15	1.95	3.5
	16	1	7	50	0.9	140	0.1	4.03	5.42	3.5
	16	1	8	50	0.7	140	0.3	3.75	6.56	3.5
	16	1	9	50	0.3	140	0.7	4.5	3.19	3.5
	16	1	10	50	0.3	140	0.7	4.5	6.19	3.5
	16	1	11	50	0.1	140	0.9	4.03	5.6	3.5
	16	1	12	50	0.1	140	0.9	3.85	2.63	3.5
	16	1	13	50	0	140	1	3.75	4.65	3.5
	16	1	14	50	0.9	140	0.1	3.15	1.58	3.5
	16	1	15	50	0.3	140	0.7	4.31	3	3.5
	16	1	16	50	1	140	0	3.45	4.8	3.5
	16	1	17	50	0	140	1	3.45	2.25	3.5
	16	1	18	50	0.7	140	0.3	4.13	2.63	3.5
	16	1	19	50	0.7	140	0.3	4.31	6.75	3.5
	16	1	20	50	0	140	1	3.3	4.5	3.5
	16	1	21	50	0.9	140	0.1	3.67	6.47	3.5
	16	1	22	50	0.5	140	0.5	4.88	6.38	3.5
	16	1	23	50	0.1	140	0.9	3.85	5.78	3.5
	16	1	24	50	0.5	140	0.5	4.88	2.25	3.5
	16	1	25	50	1	140	0	3	1.5	3.5
	16	1	26	50	1	140	0	3	5.85	3.5
	16	1	27	50	0.5	140	0.5	4.88	6.94	3.5
	16	1	28	50	0.3	140	0.7	4.31	7.13	3.5
	17	1	1	50	0.7	140	0.3	4.88	2.25	3.5
	17	1	2	50	0.9	140	0.1	4.72	1.4	3.5
	17	1	3	50	1	140	0	3.9	1.35	3.5
	17	1	4	50	0.5	140	0.5	5.63	2.63	3.5
	17	1	5	50	0.3	140	0.7	4.69	3	3.5
	17	1	6	50	0.5	140	0.5	5.81	6.75	3.5
	17	1	7	50	0.5	140	0.5	5.63	2.81	3.5
	17	1	8	50	0.5	140	0.5	6.19	7.31	3.5
	17	1	9	50	0.9	140	0.1	5.08	5.08	3.5
	17	1	10	50	0.3	140	0.7	5.44	6.19	3.5
	17	1	11	50	1	140	0	4.8	5.85	3.5
	17	1	12	50	0.7	140	0.3	6.19	6.38	3.5
	17	1	13	50	0	140	1	3.6	3	3.5
	17	1	14	50	0.7	140	0.3	6.19	2.25	3.5
	17	1	15	50	0.7	140	0.3	6.56	6.38	3.5
	17	1	16	50	0.1	140	0.9	3.85	1.75	3.5
	17	1	17	50	0.1	140	0.9	3.85	6.65	3.5
	17	1	18	50	0	140	1	3.45	4.8	3.5
	17	1	19	50	0.1	140	0.9	4.03	1.58	3.5
	17	1	20	50	0.9	140	0.1	5.08	2.8	3.5
	17	1	21	50	0.3	140	0.7	5.06	2.06	3.5
	17	1	22	50	0.9	140	0.1	4.38	6.47	3.5
	17	1	23	50	0.3	140	0.7	4.88	6.94	3.5
	17	1	24	50	0	140	1	3.6	2.85	3.5
	17	1	25	50	0.1	140	0.9	3.67	6.65	3.5
	17	1	26	50	1	140	0	3.9	1.95	3.5
	17	1	27	50	0	140	1	3.75	4.2	3.5
	17	1	28	50	1	140	0	4.5	4.95	3.5
	18	1	1	50	1	140	0	3.6	0.75	3.5
	18	1	2	50	0	140	1	3.45	1.95	3.5
	18	1	3	50	0.1	140	0.9	4.2	2.98	3.5
	18	1	4	50	1	140	0	5.1	4.8	3.5
	18	1	5	50	1	140	0	4.35	1.95	3.5
	18	1	6	50	1	140	0	4.35	5.4	3.5
	18	1	7	50	0.1	140	0.9	3.85	6.65	3.5
	18	1	8	50	0.9	140	0.1	4.03	2.27	3.5
	18	1	9	50	0.5	140	0.5	5.63	2.81	3.5
	18	1	10	50	0.1	140	0.9	4.03	1.75	3.5
	18	1	11	50	0.3	140	0.7	4.69	3.19	3.5
	18	1	12	50	0	140	1	4.65	4.65	3.5
	18	1	13	50	0	140	1	3.45	2.25	3.5
	18	1	14	50	0.5	140	0.5	6.38	6.94	3.5
	18	1	15	50	0.5	140	0.5	5.25	2.44	3.5
	18	1	16	50	0.9	140	0.1	5.95	5.6	3.5
	18	1	17	50	0.1	140	0.9	4.9	5.08	3.5
	18	1	18	50	0.7	140	0.3	4.88	2.44	3.5
	18	1	19	50	0.3	140	0.7	6	6.56	3.5
	18	1	20	50	0.7	140	0.3	5.63	6.56	3.5
	18	1	21	50	0.9	140	0.1	4.03	2.27	3.5
	18	1	22	50	0.5	140	0.5	6.94	7.31	3.5
	18	1	23	50	0	140	1	4.5	5.4	3.5
	18	1	24	50	0.3	140	0.7	5.44	1.69	3.5
	18	1	25	50	0.7	140	0.3	6.19	2.44	3.5
	18	1	26	50	0.7	140	0.3	6.19	7.31	3.5
	18	1	27	50	0.9	140	0.1	4.2	5.78	3.5
	18	1	28	50	0.3	140	0.7	5.81	6.94	3.5
	19	1	1	50	0.3	140	0.7	3.94	1.69	3.5
	19	1	2	50	0.5	140	0.5	4.13	3	3.5
	19	1	3	50	0.3	140	0.7	3.94	6.94	3.5
	19	1	4	50	0	140	1	3.15	1.95	3.5
	19	1	5	50	0.9	140	0.1	2.8	2.8	3.5
	19	1	6	50	0.1	140	0.9	4.03	1.4	3.5
	19	1	7	50	0	140	1	3.15	4.35	3.5
	19	1	8	50	0.1	140	0.9	3.5	5.25	3.5
	19	1	9	50	0.7	140	0.3	3.38	2.81	3.5
	19	1	10	50	0.7	140	0.3	3.75	6.75	3.5
	19	1	11	50	0.9	140	0.1	3.85	6.65	3.5
	19	1	12	50	0.1	140	0.9	4.2	1.4	3.5
	19	1	13	50	0.5	140	0.5	4.13	6.94	3.5
	19	1	14	50	0.5	140	0.5	3.94	3.38	3.5
	19	1	15	50	0.9	140	0.1	2.8	2.8	3.5
	19	1	16	50	0.1	140	0.9	3.85	6.13	3.5
	19	1	17	50	1	140	0	2.55	1.5	3.5
	19	1	18	50	1	140	0	2.7	4.95	3.5
	19	1	19	50	0	140	1	3.6	2.4	3.5
	19	1	20	50	0.9	140	0.1	3.33	5.78	3.5
	19	1	21	50	0.7	140	0.3	4.13	3.38	3.5
	19	1	22	50	0.3	140	0.7	4.13	3	3.5
	19	1	23	50	1	140	0	3.15	1.65	3.5
	19	1	24	50	0.5	140	0.5	5.06	6.94	3.5
	19	1	25	50	1	140	0	3.15	5.85	3.5
	19	1	26	50	0	140	1	4.2	5.1	3.5
	19	1	27	50	0.3	140	0.7	4.69	7.13	3.5
	19	1	28	50	0.7	140	0.3	4.69	6.75	3.5
	20	1	1	50	0.5	140	0.5	4.5	3.38	3.5
	20	1	2	50	0.1	140	0.9	4.03	1.93	3.5
	20	1	3	50	0.1	140	0.9	4.03	5.6	3.5
	20	1	4	50	0.7	140	0.3	3.75	2.63	3.5
	20	1	5	50	0.9	140	0.1	3.15	2.63	3.5
	20	1	6	50	0.5	140	0.5	5.06	6.56	3.5
	20	1	7	50	0.7	140	0.3	4.31	6.75	3.5
	20	1	8	50	1	140	0	2.85	0.9	3.5
	20	1	9	50	0.9	140	0.1	3.5	5.25	3.5
	20	1	10	50	0.5	140	0.5	5.06	2.81	3.5
	20	1	11	50	0.1	140	0.9	3.85	1.93	3.5
	20	1	12	50	0.3	140	0.7	4.5	2.25	3.5
	20	1	13	50	0.7	140	0.3	3.56	2.25	3.5
	20	1	14	50	1	140	0	2.7	5.1	3.5
	20	1	15	50	0.3	140	0.7	4.5	6.38	3.5
	20	1	16	50	0	140	1	3.6	2.85	3.5
	20	1	17	50	0	140	1	3.45	4.65	3.5
	20	1	18	50	0	140	1	3.6	2.4	3.5
	20	1	19	50	0.9	140	0.1	2.8	2.63	3.5
	20	1	20	50	0.3	140	0.7	4.31	2.06	3.5
	20	1	21	50	0.1	140	0.9	3.85	5.95	3.5
	20	1	22	50	0.5	140	0.5	4.13	6.94	3.5
	20	1	23	50	0.3	140	0.7	4.5	6.19	3.5
	20	1	24	50	0	140	1	3.45	4.35	3.5
	20	1	25	50	1	140	0	2.55	0.6	3.5
	20	1	26	50	0.7	140	0.3	3.38	7.31	3.5
	20	1	27	50	1	140	0	2.55	5.7	3.5
	20	1	28	50	0.9	140	0.1	2.63	5.08	3.5
	1	2	1	140	0.5	230	0.5	5.81	2.25	3.5
	1	2	2	140	0	230	1	5.1	2.4	3.5
	1	2	3	140	0.1	230	0.9	5.78	2.27	3.5
	1	2	4	140	1	230	0	3.6	3	3.5
	1	2	5	140	0.9	230	0.1	3.5	2.1	3.5
	1	2	6	140	0.1	230	0.9	5.78	5.78	3.5
	1	2	7	140	0.3	230	0.7	5.81	2.06	3.5
	1	2	8	140	0.5	230	0.5	5.63	7.13	3.5
	1	2	9	140	0.7	230	0.3	5.06	2.63	3.5
	1	2	10	140	0.9	230	0.1	3.85	5.95	3.5
	1	2	11	140	0.3	230	0.7	5.81	6.38	3.5
	1	2	12	140	0.3	230	0.7	5.06	2.06	3.5
	1	2	13	140	0.1	230	0.9	4.9	1.93	3.5
	1	2	14	140	0.3	230	0.7	5.63	6.56	3.5
	1	2	15	140	0.7	230	0.3	4.69	6.19	3.5
	1	2	16	140	0.1	230	0.9	4.72	5.95	3.5
	1	2	17	140	0.7	230	0.3	4.88	2.63	3.5
	1	2	18	140	0.5	230	0.5	5.06	3.19	3.5
	1	2	19	140	0.7	230	0.3	4.88	7.31	3.5
	1	2	20	140	0	230	1	4.05	4.8	3.5
	1	2	21	140	1	230	0	3.45	5.4	3.5
	1	2	22	140	1	230	0	3.45	1.65	3.5
	1	2	23	140	0.9	230	0.1	4.2	2.1	3.5
	1	2	24	140	0	230	1	4.5	2.25	3.5
	1	2	25	140	0	230	1	4.5	5.55	3.5
	1	2	26	140	0.9	230	0.1	4.03	6.65	3.5
	1	2	27	140	1	230	0	3.9	4.2	3.5
	1	2	28	140	0.5	230	0.5	5.25	6.75	3.5
	2	2	1	140	0.1	230	0.9	6.83	1.93	3.5
	2	2	2	140	0.7	230	0.3	4.88	3.19	3.5
	2	2	3	140	0.9	230	0.1	3.67	2.1	3.5
	2	2	4	140	0.5	230	0.5	5.63	2.06	3.5
	2	2	5	140	0.1	230	0.9	5.42	6.65	3.5
	2	2	6	140	0.3	230	0.7	6.38	1.69	3.5
	2	2	7	140	0.9	230	0.1	3.5	5.25	3.5
	2	2	8	140	0.5	230	0.5	5.81	6.38	3.5
	2	2	9	140	0.3	230	0.7	5.25	7.31	3.5
	2	2	10	140	1	230	0	3.45	2.25	3.5
	2	2	11	140	1	230	0	3.3	4.95	3.5
	2	2	12	140	0.1	230	0.9	4.9	2.27	3.5
	2	2	13	140	0.5	230	0.5	5.63	2.25	3.5
	2	2	14	140	0.5	230	0.5	6.38	6.94	3.5
	2	2	15	140	0	230	1	4.5	1.5	3.5
	2	2	16	140	0.7	230	0.3	4.69	6.38	3.5
	2	2	17	140	0.3	230	0.7	6	3.19	3.5
	2	2	18	140	0.7	230	0.3	5.06	2.44	3.5
	2	2	19	140	0.3	230	0.7	6.56	6.38	3.5
	2	2	20	140	0	230	1	4.5	5.25	3.5
	2	2	21	140	1	230	0	4.05	1.8	3.5
	2	2	22	140	0	230	1	3.75	1.65	3.5
	2	2	23	140	0.7	230	0.3	5.44	6.75	3.5
	2	2	24	140	1	230	0	3.75	4.2	3.5
	2	2	25	140	0.9	230	0.1	3.85	2.98	3.5
	2	2	26	140	0.9	230	0.1	3.67	6.3	3.5
	2	2	27	140	0	230	1	3.9	5.1	3.5
	2	2	28	140	0.1	230	0.9	4.72	6.13	3.5
	3	2	1	140	1	230	0	3.45	2.7	3.5
	3	2	2	140	0.7	230	0.3	4.13	2.44	3.5
	3	2	3	140	0.1	230	0.9	5.25	2.98	3.5
	3	2	4	140	0.1	230	0.9	6.83	6.65	3.5
	3	2	5	140	0.9	230	0.1	3.5	2.1	3.5
	3	2	6	140	0.1	230	0.9	4.9	1.93	3.5
	3	2	7	140	0.5	230	0.5	4.5	3.19	3.5
	3	2	8	140	1	230	0	3.9	4.2	3.5
	3	2	9	140	0	230	1	3.45	2.4	3.5
	3	2	10	140	0.3	230	0.7	4.88	3.38	3.5
	3	2	11	140	0.9	230	0.1	3.5	5.42	3.5
	3	2	12	140	0.1	230	0.9	4.2	5.42	3.5
	3	2	13	140	0.3	230	0.7	4.88	6.75	3.5
	3	2	14	140	0.5	230	0.5	5.25	7.13	3.5
	3	2	15	140	0.5	230	0.5	5.81	1.69	3.5
	3	2	16	140	0.7	230	0.3	5.25	6.19	3.5
	3	2	17	140	0.7	230	0.3	4.5	1.69	3.5
	3	2	18	140	0.3	230	0.7	4.5	2.06	3.5
	3	2	19	140	1	230	0	3.45	2.85	3.5
	3	2	20	140	0.9	230	0.1	4.2	1.58	3.5
	3	2	21	140	0.3	230	0.7	5.81	7.13	3.5
	3	2	22	140	0	230	1	4.05	5.4	3.5
	3	2	23	140	0	230	1	4.35	1.2	3.5
	3	2	24	140	0	230	1	3.9	5.1	3.5
	3	2	25	140	0.9	230	0.1	4.2	6.3	3.5
	3	2	26	140	0.5	230	0.5	4.88	6.38	3.5
	3	2	27	140	1	230	0	3.6	4.8	3.5
	3	2	28	140	0.7	230	0.3	3.94	7.31	3.5
	4	2	1	140	0.7	230	0.3	5.25	3.19	3.5
	4	2	2	140	0.3	230	0.7	5.44	3	3.5
	4	2	3	140	1	230	0	3.45	2.85	3.5
	4	2	4	140	0.7	230	0.3	4.88	6.94	3.5
	4	2	5	140	0.5	230	0.5	5.25	2.63	3.5
	4	2	6	140	0	230	1	3.3	2.1	3.5
	4	2	7	140	0.7	230	0.3	4.69	2.63	3.5
	4	2	8	140	0	230	1	4.2	5.4	3.5
	4	2	9	140	0.5	230	0.5	5.63	6.56	3.5
	4	2	10	140	0	230	1	3.9	1.05	3.5
	4	2	11	140	0.9	230	0.1	4.03	2.63	3.5
	4	2	12	140	0.7	230	0.3	4.31	6.94	3.5
	4	2	13	140	1	230	0	3.6	4.2	3.5
	4	2	14	140	0.3	230	0.7	5.25	6.19	3.5
	4	2	15	140	0.5	230	0.5	5.63	3	3.5
	4	2	16	140	0.5	230	0.5	6	6.94	3.5
	4	2	17	140	0.3	230	0.7	4.88	2.44	3.5
	4	2	18	140	1	230	0	3.3	3	3.5
	4	2	19	140	0.1	230	0.9	5.08	2.8	3.5
	4	2	20	140	0.1	230	0.9	4.38	5.08	3.5
	4	2	21	140	0.1	230	0.9	4.72	2.1	3.5
	4	2	22	140	0.9	230	0.1	4.72	5.42	3.5
	4	2	23	140	1	230	0	3.6	4.35	3.5
	4	2	24	140	0.3	230	0.7	5.06	6.19	3.5
	4	2	25	140	0.1	230	0.9	4.2	5.42	3.5
	4	2	26	140	0.9	230	0.1	4.03	2.8	3.5
	4	2	27	140	0	230	1	3.3	5.7	3.5
	4	2	28	140	0.9	230	0.1	3.85	5.42	3.5
	5	2	1	140	0.5	230	0.5	6.19	2.06	3.5
	5	2	2	140	0.5	230	0.5	5.63	6.94	3.5
	5	2	3	140	0.3	230	0.7	5.44	2.63	3.5
	5	2	4	140	0.3	230	0.7	5.63	6.38	3.5
	5	2	5	140	0.1	230	0.9	4.03	2.63	3.5
	5	2	6	140	0.1	230	0.9	3.85	6.3	3.5
	5	2	7	140	0.7	230	0.3	4.69	2.25	3.5
	5	2	8	140	0.1	230	0.9	4.03	2.63	3.5
	5	2	9	140	0.3	230	0.7	5.06	2.25	3.5
	5	2	10	140	0.3	230	0.7	5.44	7.31	3.5
	5	2	11	140	0	230	1	3.3	1.65	3.5
	5	2	12	140	0	230	1	3.6	5.4	3.5
	5	2	13	140	1	230	0	3.6	2.1	3.5
	5	2	14	140	0	230	1	3.9	2.25	3.5
	5	2	15	140	0.9	230	0.1	3.67	2.98	3.5
	5	2	16	140	1	230	0	3.3	5.4	3.5
	5	2	17	140	1	230	0	3.45	2.4	3.5
	5	2	18	140	0.5	230	0.5	6.19	3.38	3.5
	5	2	19	140	0.7	230	0.3	4.69	7.31	3.5
	5	2	20	140	0.7	230	0.3	4.88	2.25	3.5
	5	2	21	140	0.7	230	0.3	4.31	6.94	3.5
	5	2	22	140	0.9	230	0.1	3.85	6.47	3.5
	5	2	23	140	0.9	230	0.1	4.03	1.58	3.5
	5	2	24	140	0.9	230	0.1	4.2	5.25	3.5
	5	2	25	140	1	230	0	3.6	4.2	3.5
	5	2	26	140	0.1	230	0.9	3.33	6.47	3.5
	5	2	27	140	0	230	1	4.05	4.65	3.5
	5	2	28	140	0.5	230	0.5	5.63	7.31	3.5
	6	2	1	140	0.5	230	0.5	5.63	3.19	3.5
	6	2	2	140	0.5	230	0.5	6	6.19	3.5
	6	2	3	140	0.9	230	0.1	4.2	2.1	3.5
	6	2	4	140	0	230	1	4.05	1.8	3.5
	6	2	5	140	0.3	230	0.7	5.06	1.69	3.5
	6	2	6	140	0.7	230	0.3	5.63	3	3.5
	6	2	7	140	1	230	0	3.9	2.4	3.5
	6	2	8	140	1	230	0	3.6	4.2	3.5
	6	2	9	140	0.5	230	0.5	5.63	3	3.5
	6	2	10	140	0	230	1	3.75	5.55	3.5
	6	2	11	140	0.5	230	0.5	5.44	7.31	3.5
	6	2	12	140	0.7	230	0.3	4.88	7.13	3.5
	6	2	13	140	0.9	230	0.1	3.85	5.78	3.5
	6	2	14	140	0.1	230	0.9	3.85	1.58	3.5
	6	2	15	140	0.7	230	0.3	4.69	3.38	3.5
	6	2	16	140	0.3	230	0.7	4.88	6.75	3.5
	6	2	17	140	0	230	1	3.75	2.1	3.5
	6	2	18	140	0.3	230	0.7	5.06	3.38	3.5
	6	2	19	140	0.1	230	0.9	4.2	5.95	3.5
	6	2	20	140	0.9	230	0.1	4.55	1.4	3.5
	6	2	21	140	0.3	230	0.7	5.06	6.75	3.5
	6	2	22	140	0.7	230	0.3	4.88	6.38	3.5
	6	2	23	140	0.1	230	0.9	3.85	1.93	3.5
	6	2	24	140	1	230	0	3.15	2.25	3.5
	6	2	25	140	0	230	1	3.75	5.4	3.5
	6	2	26	140	0.1	230	0.9	4.2	5.08	3.5
	6	2	27	140	1	230	0	3.3	4.05	3.5
	6	2	28	140	0.9	230	0.1	3.85	5.6	3.5
	7	2	1	140	0.7	230	0.3	4.13	3.19	3.5
	7	2	2	140	0.1	230	0.9	5.42	2.1	3.5
	7	2	3	140	0.3	230	0.7	6	2.06	3.5
	7	2	4	140	0.9	230	0.1	3.85	2.45	3.5
	7	2	5	140	0	230	1	4.65	1.5	3.5
	7	2	6	140	0	230	1	4.5	5.4	3.5
	7	2	7	140	1	230	0	3.3	2.55	3.5
	7	2	8	140	0	230	1	3.9	2.4	3.5
	7	2	9	140	0.3	230	0.7	5.06	7.31	3.5
	7	2	10	140	0.5	230	0.5	4.88	2.44	3.5
	7	2	11	140	0.3	230	0.7	4.88	1.88	3.5
	7	2	12	140	1	230	0	3.3	4.65	3.5
	7	2	13	140	0.1	230	0.9	3.85	5.08	3.5
	7	2	14	140	0.5	230	0.5	4.88	6.38	3.5
	7	2	15	140	0.9	230	0.1	3.67	5.08	3.5
	7	2	16	140	0.7	230	0.3	4.69	6.94	3.5
	7	2	17	140	0.9	230	0.1	3.5	1.58	3.5
	7	2	18	140	0.7	230	0.3	4.69	1.69	3.5
	7	2	19	140	0.5	230	0.5	5.06	2.44	3.5
	7	2	20	140	1	230	0	3.6	1.95	3.5
	7	2	21	140	1	230	0	3.6	4.5	3.5
	7	2	22	140	0.7	230	0.3	4.31	6.19	3.5
	7	2	23	140	0	230	1	3.75	4.65	3.5
	7	2	24	140	0.9	230	0.1	3.67	6.47	3.5
	7	2	25	140	0.1	230	0.9	3.85	2.1	3.5
	7	2	26	140	0.5	230	0.5	4.69	7.13	3.5
	7	2	27	140	0.3	230	0.7	4.5	6.75	3.5
	7	2	28	140	0.1	230	0.9	3.85	6.3	3.5
	8	2	1	140	0.9	230	0.1	3.33	1.75	3.5
	8	2	2	140	0.3	230	0.7	5.63	1.88	3.5
	8	2	3	140	0.5	230	0.5	6.19	1.69	3.5
	8	2	4	140	1	230	0	3.45	2.7	3.5
	8	2	5	140	0.5	230	0.5	6.19	7.13	3.5
	8	2	6	140	0.7	230	0.3	5.25	3.19	3.5
	8	2	7	140	0	230	1	3.9	2.4	3.5
	8	2	8	140	0.3	230	0.7	5.06	6.19	3.5
	8	2	9	140	0.7	230	0.3	5.25	6.19	3.5
	8	2	10	140	0.1	230	0.9	4.03	1.58	3.5
	8	2	11	140	0.9	230	0.1	3.85	6.47	3.5
	8	2	12	140	0.5	230	0.5	5.25	2.63	3.5
	8	2	13	140	0.1	230	0.9	3.67	6.13	3.5
	8	2	14	140	0.7	230	0.3	4.69	2.81	3.5
	8	2	15	140	1	230	0	3.75	5.25	3.5
	8	2	16	140	1	230	0	3.3	3	3.5
	8	2	17	140	0	230	1	3.6	5.25	3.5
	8	2	18	140	0.7	230	0.3	5.63	6.75	3.5
	8	2	19	140	0.3	230	0.7	5.44	2.25	3.5
	8	2	20	140	0.5	230	0.5	6	6.75	3.5
	8	2	21	140	0	230	1	3.75	1.35	3.5
	8	2	22	140	0	230	1	3.6	5.4	3.5
	8	2	23	140	0.9	230	0.1	4.03	2.98	3.5
	8	2	24	140	0.3	230	0.7	5.25	6.75	3.5
	8	2	25	140	0.1	230	0.9	4.38	2.8	3.5
	8	2	26	140	0.9	230	0.1	4.55	5.6	3.5
	8	2	27	140	1	230	0	3.6	5.1	3.5
	8	2	28	140	0.1	230	0.9	4.72	5.25	3.5
	9	2	1	140	0.5	230	0.5	5.63	3.38	3.5
	9	2	2	140	1	230	0	3.3	1.95	3.5
	9	2	3	140	0.7	230	0.3	4.69	2.63	3.5
	9	2	4	140	0	230	1	4.65	1.8	3.5
	9	2	5	140	0.9	230	0.1	3.67	2.63	3.5
	9	2	6	140	0.1	230	0.9	4.55	1.75	3.5
	9	2	7	140	0.9	230	0.1	4.03	5.42	3.5
	9	2	8	140	0.3	230	0.7	5.63	1.88	3.5
	9	2	9	140	1	230	0	3.6	4.2	3.5
	9	2	10	140	0.7	230	0.3	4.88	6.19	3.5
	9	2	11	140	0.3	230	0.7	6.56	6.38	3.5
	9	2	12	140	0.9	230	0.1	4.03	1.58	3.5
	9	2	13	140	0.5	230	0.5	6.94	7.13	3.5
	9	2	14	140	0.3	230	0.7	5.81	2.06	3.5
	9	2	15	140	0.1	230	0.9	5.25	6.13	3.5
	9	2	16	140	0	230	1	4.2	4.65	3.5
	9	2	17	140	0.1	230	0.9	4.72	2.1	3.5
	9	2	18	140	0.9	230	0.1	3.85	5.08	3.5
	9	2	19	140	0.5	230	0.5	6.38	1.88	3.5
	9	2	20	140	0.1	230	0.9	5.08	6.3	3.5
	9	2	21	140	0.3	230	0.7	6.75	6.38	3.5
	9	2	22	140	0.7	230	0.3	4.88	1.88	3.5
	9	2	23	140	0	230	1	4.65	1.2	3.5
	9	2	24	140	1	230	0	3.6	2.55	3.5
	9	2	25	140	0.5	230	0.5	6.38	6.56	3.5
	9	2	26	140	1	230	0	3.75	5.4	3.5
	9	2	27	140	0	230	1	4.2	4.65	3.5
	9	2	28	140	0.7	230	0.3	5.81	7.13	3.5
	10	2	1	140	0.1	230	0.9	4.2	2.8	3.5
	10	2	2	140	0	230	1	3.15	1.05	3.5
	10	2	3	140	1	230	0	3.15	2.7	3.5
	10	2	4	140	0.7	230	0.3	4.5	2.81	3.5
	10	2	5	140	0	230	1	3.15	5.25	3.5
	10	2	6	140	1	230	0	4.05	4.95	3.5
	10	2	7	140	0.9	230	0.1	3.67	2.98	3.5
	10	2	8	140	0.1	230	0.9	3.33	6.47	3.5
	10	2	9	140	0.7	230	0.3	5.06	6.75	3.5
	10	2	10	140	1	230	0	3.3	1.8	3.5
	10	2	11	140	0.5	230	0.5	4.88	1.69	3.5
	10	2	12	140	1	230	0	4.05	4.8	3.5
	10	2	13	140	0.9	230	0.1	3.15	6.65	3.5
	10	2	14	140	0.3	230	0.7	4.13	3.19	3.5
	10	2	15	140	0.5	230	0.5	6.19	6.94	3.5
	10	2	16	140	0	230	1	3.15	1.5	3.5
	10	2	17	140	0.3	230	0.7	5.06	6.75	3.5
	10	2	18	140	0.9	230	0.1	3.85	1.75	3.5
	10	2	19	140	0.3	230	0.7	4.69	3.38	3.5
	10	2	20	140	0.1	230	0.9	3.15	1.4	3.5
	10	2	21	140	0	230	1	3.15	5.4	3.5
	10	2	22	140	0.5	230	0.5	4.13	1.69	3.5
	10	2	23	140	0.1	230	0.9	3.67	5.78	3.5
	10	2	24	140	0.9	230	0.1	3.85	5.08	3.5
	10	2	25	140	0.3	230	0.7	5.44	7.31	3.5
	10	2	26	140	0.5	230	0.5	5.81	6.38	3.5
	10	2	27	140	0.7	230	0.3	4.88	2.44	3.5
	10	2	28	140	0.7	230	0.3	4.31	6.19	3.5
	11	2	1	140	0	230	1	3.15	1.95	3.5
	11	2	2	140	0	230	1	5.4	5.85	3.5
	11	2	3	140	0.3	230	0.7	4.5	3.38	3.5
	11	2	4	140	0.9	230	0.1	3.5	1.4	3.5
	11	2	5	140	0.7	230	0.3	5.06	2.63	3.5
	11	2	6	140	0	230	1	4.05	1.2	3.5
	11	2	7	140	0.3	230	0.7	6.38	6.38	3.5
	11	2	8	140	0.9	230	0.1	4.38	5.42	3.5
	11	2	9	140	0.7	230	0.3	6.38	6.56	3.5
	11	2	10	140	1	230	0	3.75	2.55	3.5
	11	2	11	140	0.3	230	0.7	4.88	2.81	3.5
	11	2	12	140	0.1	230	0.9	4.03	2.27	3.5
	11	2	13	140	0.9	230	0.1	4.2	1.93	3.5
	11	2	14	140	0.1	230	0.9	4.38	6.65	3.5
	11	2	15	140	0	230	1	4.65	4.65	3.5
	11	2	16	140	0.5	230	0.5	5.44	3.19	3.5
	11	2	17	140	0.5	230	0.5	5.81	6.94	3.5
	11	2	18	140	0.5	230	0.5	5.06	2.44	3.5
	11	2	19	140	0.9	230	0.1	4.2	6.13	3.5
	11	2	20	140	1	230	0	3.9	5.25	3.5
	11	2	21	140	0.1	230	0.9	4.03	1.58	3.5
	11	2	22	140	0.7	230	0.3	4.69	2.63	3.5
	11	2	23	140	1	230	0	2.85	1.65	3.5
	11	2	24	140	0.1	230	0.9	3.67	5.08	3.5
	11	2	25	140	1	230	0	3.45	4.8	3.5
	11	2	26	140	0.5	230	0.5	5.63	6.19	3.5
	11	2	27	140	0.3	230	0.7	6.38	6.75	3.5
	11	2	28	140	0.7	230	0.3	4.88	6.94	3.5
	12	2	1	140	0.3	230	0.7	3.75	3	3.5
	12	2	2	140	0.3	230	0.7	6.56	6.19	3.5
	12	2	3	140	0	230	1	3.45	1.5	3.5
	12	2	4	140	0.1	230	0.9	5.08	2.27	3.5
	12	2	5	140	0.7	230	0.3	4.13	3.38	3.5
	12	2	6	140	0.7	230	0.3	5.06	7.31	3.5
	12	2	7	140	1	230	0	3.15	2.25	3.5
	12	2	8	140	0.5	230	0.5	4.5	3.19	3.5
	12	2	9	140	0.5	230	0.5	4.88	7.13	3.5
	12	2	10	140	0	230	1	4.35	4.8	3.5
	12	2	11	140	0.5	230	0.5	4.5	2.81	3.5
	12	2	12	140	0.1	230	0.9	4.9	5.78	3.5
	12	2	13	140	0.9	230	0.1	4.03	2.27	3.5
	12	2	14	140	0.5	230	0.5	5.44	6.38	3.5
	12	2	15	140	0.3	230	0.7	4.88	3.19	3.5
	12	2	16	140	1	230	0	3.6	4.2	3.5
	12	2	17	140	0.3	230	0.7	6.56	7.31	3.5
	12	2	18	140	0.1	230	0.9	4.2	1.4	3.5
	12	2	19	140	0.7	230	0.3	4.88	2.81	3.5
	12	2	20	140	1	230	0	3.3	3	3.5
	12	2	21	140	0.7	230	0.3	5.44	6.75	3.5
	12	2	22	140	1	230	0	4.35	4.95	3.5
	12	2	23	140	0	230	1	4.05	1.65	3.5
	12	2	24	140	0.9	230	0.1	4.38	6.13	3.5
	12	2	25	140	0.9	230	0.1	4.38	1.58	3.5
	12	2	26	140	0.9	230	0.1	3.85	6.65	3.5
	12	2	27	140	0.1	230	0.9	3.85	5.08	3.5
	12	2	28	140	0	230	1	3.45	5.55	3.5
	13	2	1	140	0	230	1	4.05	1.05	3.5
	13	2	2	140	0.7	230	0.3	4.13	3.38	3.5
	13	2	3	140	0	230	1	4.65	5.7	3.5
	13	2	4	140	0.9	230	0.1	3.67	1.75	3.5
	13	2	5	140	1	230	0	3.6	1.95	3.5
	13	2	6	140	0.9	230	0.1	4.03	5.25	3.5
	13	2	7	140	0.3	230	0.7	5.44	3.38	3.5
	13	2	8	140	0.3	230	0.7	5.63	7.31	3.5
	13	2	9	140	0.5	230	0.5	5.81	3	3.5
	13	2	10	140	0.5	230	0.5	4.88	6.38	3.5
	13	2	11	140	0	230	1	3.9	2.4	3.5
	13	2	12	140	0.3	230	0.7	5.63	2.25	3.5
	13	2	13	140	0.1	230	0.9	4.38	1.4	3.5
	13	2	14	140	0.1	230	0.9	4.9	5.08	3.5
	13	2	15	140	0.3	230	0.7	5.63	6.19	3.5
	13	2	16	140	0	230	1	3.75	4.65	3.5
	13	2	17	140	0.5	230	0.5	5.06	1.88	3.5
	13	2	18	140	0.9	230	0.1	4.38	2.45	3.5
	13	2	19	140	1	230	0	3.45	5.4	3.5
	13	2	20	140	0.7	230	0.3	5.25	6.75	3.5
	13	2	21	140	0.1	230	0.9	4.38	1.4	3.5
	13	2	22	140	0.7	230	0.3	4.88	2.06	3.5
	13	2	23	140	0.9	230	0.1	3.67	5.42	3.5
	13	2	24	140	1	230	0	3.6	1.8	3.5
	13	2	25	140	0.7	230	0.3	4.88	6.38	3.5
	13	2	26	140	0.1	230	0.9	6.13	5.78	3.5
	13	2	27	140	0.5	230	0.5	5.63	6.56	3.5
	13	2	28	140	1	230	0	3.6	4.35	3.5
	14	2	1	140	0.7	230	0.3	5.44	2.63	3.5
	14	2	2	140	0.1	230	0.9	3.85	1.58	3.5
	14	2	3	140	0.1	230	0.9	4.55	5.42	3.5
	14	2	4	140	0.3	230	0.7	4.31	2.06	3.5
	14	2	5	140	0.1	230	0.9	4.03	1.58	3.5
	14	2	6	140	0	230	1	3.9	2.25	3.5
	14	2	7	140	1	230	0	3.6	2.25	3.5
	14	2	8	140	0	230	1	4.2	5.1	3.5
	14	2	9	140	0.1	230	0.9	5.08	5.78	3.5
	14	2	10	140	0.5	230	0.5	4.5	3	3.5
	14	2	11	140	0	230	1	4.35	2.25	3.5
	14	2	12	140	0.7	230	0.3	4.5	6.38	3.5
	14	2	13	140	0.7	230	0.3	4.5	3.19	3.5
	14	2	14	140	0.3	230	0.7	4.13	7.13	3.5
	14	2	15	140	0.5	230	0.5	4.88	6.38	3.5
	14	2	16	140	0.9	230	0.1	3.67	2.1	3.5
	14	2	17	140	0.9	230	0.1	3.5	6.3	3.5
	14	2	18	140	0.7	230	0.3	4.69	7.31	3.5
	14	2	19	140	1	230	0	3.6	5.25	3.5
	14	2	20	140	1	230	0	3.45	1.65	3.5
	14	2	21	140	0	230	1	3.45	4.65	3.5
	14	2	22	140	0.9	230	0.1	3.33	1.75	3.5
	14	2	23	140	0.5	230	0.5	5.25	2.63	3.5
	14	2	24	140	0.5	230	0.5	5.25	7.13	3.5
	14	2	25	140	0.3	230	0.7	4.88	2.63	3.5
	14	2	26	140	1	230	0	3.6	4.05	3.5
	14	2	27	140	0.3	230	0.7	4.88	6.75	3.5
	14	2	28	140	0.9	230	0.1	3.85	5.95	3.5
	15	2	1	140	0.1	230	0.9	4.38	2.45	3.5
	15	2	2	140	1	230	0	2.85	1.65	3.5
	15	2	3	140	0.1	230	0.9	4.38	5.6	3.5
	15	2	4	140	0.3	230	0.7	5.81	3.38	3.5
	15	2	5	140	0	230	1	3.75	1.35	3.5
	15	2	6	140	0.3	230	0.7	6.56	7.13	3.5
	15	2	7	140	0.9	230	0.1	3.5	2.45	3.5
	15	2	8	140	0.5	230	0.5	6.38	2.06	3.5
	15	2	9	140	1	230	0	3	4.05	3.5
	15	2	10	140	0	230	1	3.75	5.55	3.5
	15	2	11	140	0.9	230	0.1	3.67	5.42	3.5
	15	2	12	140	0.7	230	0.3	4.5	2.44	3.5
	15	2	13	140	0.1	230	0.9	4.03	2.8	3.5
	15	2	14	140	0	230	1	3.75	1.05	3.5
	15	2	15	140	0.3	230	0.7	5.25	2.25	3.5
	15	2	16	140	0.7	230	0.3	5.06	6.56	3.5
	15	2	17	140	0.7	230	0.3	5.06	1.88	3.5
	15	2	18	140	0.1	230	0.9	4.38	5.6	3.5
	15	2	19	140	1	230	0	3.75	1.65	3.5
	15	2	20	140	0.3	230	0.7	6.19	6.38	3.5
	15	2	21	140	0	230	1	3.75	5.7	3.5
	15	2	22	140	0.5	230	0.5	6.38	7.31	3.5
	15	2	23	140	0.9	230	0.1	4.38	1.93	3.5
	15	2	24	140	0.5	230	0.5	6.38	3.19	3.5
	15	2	25	140	0.7	230	0.3	6.19	7.13	3.5
	15	2	26	140	0.5	230	0.5	7.5	7.13	3.5
	15	2	27	140	1	230	0	3.45	5.1	3.5
	15	2	28	140	0.9	230	0.1	3.67	5.95	3.5
	16	2	1	140	0	230	1	4.65	2.1	3.5
	16	2	2	140	0.5	230	0.5	5.25	2.81	3.5
	16	2	3	140	0.5	230	0.5	6.19	7.31	3.5
	16	2	4	140	0.5	230	0.5	4.88	2.25	3.5
	16	2	5	140	0.3	230	0.7	5.06	1.69	3.5
	16	2	6	140	0.1	230	0.9	4.72	2.98	3.5
	16	2	7	140	0	230	1	4.2	4.65	3.5
	16	2	8	140	0.7	230	0.3	4.31	1.88	3.5
	16	2	9	140	0.7	230	0.3	4.5	6.56	3.5
	16	2	10	140	0.1	230	0.9	4.38	5.6	3.5
	16	2	11	140	0.9	230	0.1	3.85	2.27	3.5
	16	2	12	140	0.3	230	0.7	5.63	6.19	3.5
	16	2	13	140	0.3	230	0.7	5.81	2.63	3.5
	16	2	14	140	1	230	0	3.45	1.95	3.5
	16	2	15	140	0.1	230	0.9	4.38	2.8	3.5
	16	2	16	140	0.7	230	0.3	4.69	2.44	3.5
	16	2	17	140	0.9	230	0.1	3.5	6.47	3.5
	16	2	18	140	0	230	1	3.9	2.4	3.5
	16	2	19	140	1	230	0	3.6	4.2	3.5
	16	2	20	140	0.9	230	0.1	3.85	2.98	3.5
	16	2	21	140	0.5	230	0.5	5.44	6.56	3.5
	16	2	22	140	1	230	0	3.45	2.85	3.5
	16	2	23	140	0.1	230	0.9	4.72	5.95	3.5
	16	2	24	140	0.9	230	0.1	3.67	5.08	3.5
	16	2	25	140	0	230	1	4.35	5.7	3.5
	16	2	26	140	0.7	230	0.3	4.88	7.31	3.5
	16	2	27	140	1	230	0	3.3	4.05	3.5
	16	2	28	140	0.3	230	0.7	5.81	6.38	3.5
	17	2	1	140	0.5	230	0.5	6.94	3	3.5
	17	2	2	140	0.3	230	0.7	5.44	1.88	3.5
	17	2	3	140	0.9	230	0.1	3.5	1.58	3.5
	17	2	4	140	0.5	230	0.5	5.63	6.56	3.5
	17	2	5	140	0	230	1	3.45	1.95	3.5
	17	2	6	140	0.3	230	0.7	5.63	6.56	3.5
	17	2	7	140	1	230	0	3.3	2.4	3.5
	17	2	8	140	0.7	230	0.3	4.69	2.63	3.5
	17	2	9	140	0.7	230	0.3	5.25	6.75	3.5
	17	2	10	140	0	230	1	3.6	5.85	3.5
	17	2	11	140	0.3	230	0.7	5.25	2.63	3.5
	17	2	12	140	0.9	230	0.1	4.2	6.13	3.5
	17	2	13	140	0.9	230	0.1	4.03	1.4	3.5
	17	2	14	140	0.7	230	0.3	4.69	1.88	3.5
	17	2	15	140	0	230	1	3.6	1.5	3.5
	17	2	16	140	0.9	230	0.1	4.03	5.08	3.5
	17	2	17	140	1	230	0	3.75	4.5	3.5
	17	2	18	140	0.5	230	0.5	5.25	2.44	3.5
	17	2	19	140	0.1	230	0.9	4.03	1.75	3.5
	17	2	20	140	0.3	230	0.7	5.44	6.94	3.5
	17	2	21	140	0.5	230	0.5	6.19	6.94	3.5
	17	2	22	140	0.1	230	0.9	4.72	5.78	3.5
	17	2	23	140	0.7	230	0.3	5.25	6.38	3.5
	17	2	24	140	0.1	230	0.9	4.38	1.4	3.5
	17	2	25	140	0	230	1	3.9	5.1	3.5
	17	2	26	140	1	230	0	3.45	2.55	3.5
	17	2	27	140	1	230	0	3.45	4.8	3.5
	17	2	28	140	0.1	230	0.9	4.55	6.47	3.5
	18	2	1	140	0.3	230	0.7	5.81	3	3.5
	18	2	2	140	0.7	230	0.3	4.31	3.19	3.5
	18	2	3	140	0	230	1	4.5	1.95	3.5
	18	2	4	140	0.3	230	0.7	6.19	6.19	3.5
	18	2	5	140	0.3	230	0.7	5.25	2.06	3.5
	18	2	6	140	0.1	230	0.9	4.55	1.4	3.5
	18	2	7	140	0	230	1	5.25	5.25	3.5
	18	2	8	140	0.5	230	0.5	5.25	1.88	3.5
	18	2	9	140	0.1	230	0.9	5.95	5.6	3.5
	18	2	10	140	1	230	0	3.6	1.8	3.5
	18	2	11	140	1	230	0	4.2	5.4	3.5
	18	2	12	140	0	230	1	4.2	1.2	3.5
	18	2	13	140	0	230	1	4.65	5.1	3.5
	18	2	14	140	0.5	230	0.5	6.94	6.94	3.5
	18	2	15	140	0.9	230	0.1	3.85	1.75	3.5
	18	2	16	140	1	230	0	3.45	1.95	3.5
	18	2	17	140	0.5	230	0.5	5.63	3.38	3.5
	18	2	18	140	0.9	230	0.1	5.42	5.42	3.5
	18	2	19	140	1	230	0	4.2	4.95	3.5
	18	2	20	140	0.7	230	0.3	5.63	6.94	3.5
	18	2	21	140	0.7	230	0.3	3.94	2.06	3.5
	18	2	22	140	0.9	230	0.1	3.33	1.93	3.5
	18	2	23	140	0.7	230	0.3	6.19	7.31	3.5
	18	2	24	140	0.1	230	0.9	4.55	2.27	3.5
	18	2	25	140	0.9	230	0.1	4.03	5.25	3.5
	18	2	26	140	0.3	230	0.7	6	6.38	3.5
	18	2	27	140	0.5	230	0.5	6	6.75	3.5
	18	2	28	140	0.1	230	0.9	4.72	5.6	3.5
	19	2	1	140	1	230	0	3.3	2.55	3.5
	19	2	2	140	0.5	230	0.5	5.63	2.63	3.5
	19	2	3	140	0.3	230	0.7	6.19	2.81	3.5
	19	2	4	140	0.7	230	0.3	4.13	3.19	3.5
	19	2	5	140	0.7	230	0.3	4.88	6.19	3.5
	19	2	6	140	0	230	1	4.95	1.8	3.5
	19	2	7	140	0.5	230	0.5	5.81	6.38	3.5
	19	2	8	140	0.7	230	0.3	4.88	2.63	3.5
	19	2	9	140	1	230	0	3.6	4.35	3.5
	19	2	10	140	1	230	0	3.6	2.1	3.5
	19	2	11	140	0.3	230	0.7	6.38	6.56	3.5
	19	2	12	140	0	230	1	5.25	5.4	3.5
	19	2	13	140	0.3	230	0.7	7.13	3.19	3.5
	19	2	14	140	0.1	230	0.9	6.13	1.58	3.5
	19	2	15	140	0	230	1	4.95	1.95	3.5
	19	2	16	140	0	230	1	4.5	5.55	3.5
	19	2	17	140	0.7	230	0.3	6.19	6.94	3.5
	19	2	18	140	0.9	230	0.1	4.2	2.45	3.5
	19	2	19	140	0.1	230	0.9	6.3	5.08	3.5
	19	2	20	140	0.1	230	0.9	5.6	2.63	3.5
	19	2	21	140	1	230	0	3.3	4.2	3.5
	19	2	22	140	0.1	230	0.9	5.25	5.42	3.5
	19	2	23	140	0.5	230	0.5	5.63	2.44	3.5
	19	2	24	140	0.5	230	0.5	6.19	6.56	3.5
	19	2	25	140	0.9	230	0.1	4.03	6.65	3.5
	19	2	26	140	0.9	230	0.1	4.72	1.75	3.5
	19	2	27	140	0.9	230	0.1	4.03	6.47	3.5
	19	2	28	140	0.3	230	0.7	5.81	6.75	3.5
	20	2	1	140	0.3	230	0.7	5.81	1.69	3.5
	20	2	2	140	0.9	230	0.1	3.67	2.63	3.5
	20	2	3	140	0.1	230	0.9	5.42	2.98	3.5
	20	2	4	140	0.7	230	0.3	4.88	2.44	3.5
	20	2	5	140	0	230	1	4.95	1.8	3.5
	20	2	6	140	0	230	1	4.95	4.65	3.5
	20	2	7	140	1	230	0	3.6	2.25	3.5
	20	2	8	140	0.3	230	0.7	5.81	6.56	3.5
	20	2	9	140	0.7	230	0.3	4.88	6.38	3.5
	20	2	10	140	0.9	230	0.1	4.03	5.78	3.5
	20	2	11	140	0.3	230	0.7	5.63	2.44	3.5
	20	2	12	140	0.5	230	0.5	5.63	3	3.5
	20	2	13	140	0.5	230	0.5	5.63	6.56	3.5
	20	2	14	140	0.1	230	0.9	5.95	5.78	3.5
	20	2	15	140	0.9	230	0.1	3.85	1.4	3.5
	20	2	16	140	0.1	230	0.9	5.6	1.58	3.5
	20	2	17	140	0.5	230	0.5	5.63	2.25	3.5
	20	2	18	140	0.5	230	0.5	5.63	6.94	3.5
	20	2	19	140	0.1	230	0.9	6.13	5.25	3.5
	20	2	20	140	0.7	230	0.3	4.88	3.38	3.5
	20	2	21	140	0.9	230	0.1	4.03	5.6	3.5
	20	2	22	140	1	230	0	3.6	5.1	3.5
	20	2	23	140	0	230	1	5.25	1.8	3.5
	20	2	24	140	0.7	230	0.3	4.88	6.56	3.5
	20	2	25	140	0	230	1	5.55	4.65	3.5
	20	2	26	140	1	230	0	3.45	2.85	3.5
	20	2	27	140	0.3	230	0.7	5.44	6.56	3.5
	20	2	28	140	1	230	0	3.6	5.1	3.5
	1	3	1	50	0	230	1	4.35	1.65	3.5
	1	3	2	50	0.7	230	0.3	4.31	2.25	3.5
	1	3	3	50	0.7	230	0.3	4.69	6.38	3.5
	1	3	4	50	0.7	230	0.3	4.88	3.19	3.5
	1	3	5	50	0.5	230	0.5	6	2.63	3.5
	1	3	6	50	0.3	230	0.7	6	2.06	3.5
	1	3	7	50	1	230	0	3	1.2	3.5
	1	3	8	50	1	230	0	3.15	5.1	3.5
	1	3	9	50	1	230	0	3.75	0.9	3.5
	1	3	10	50	0.7	230	0.3	4.88	6.56	3.5
	1	3	11	50	0.3	230	0.7	6.38	6.56	3.5
	1	3	12	50	0.9	230	0.1	4.03	2.27	3.5
	1	3	13	50	1	230	0	3.9	4.5	3.5
	1	3	14	50	0	230	1	4.35	5.7	3.5
	1	3	15	50	0.5	230	0.5	5.25	6.56	3.5
	1	3	16	50	0.1	230	0.9	4.9	1.75	3.5
	1	3	17	50	0	230	1	4.5	1.8	3.5
	1	3	18	50	0.1	230	0.9	4.9	6.3	3.5
	1	3	19	50	0.1	230	0.9	4.72	2.8	3.5
	1	3	20	50	0.1	230	0.9	4.38	5.25	3.5
	1	3	21	50	0.9	230	0.1	2.8	5.42	3.5
	1	3	22	50	0.9	230	0.1	3.33	1.4	3.5
	1	3	23	50	0.5	230	0.5	4.88	2.44	3.5
	1	3	24	50	0	230	1	4.05	5.55	3.5
	1	3	25	50	0.5	230	0.5	5.25	7.31	3.5
	1	3	26	50	0.3	230	0.7	5.81	2.81	3.5
	1	3	27	50	0.3	230	0.7	5.81	6.94	3.5
	1	3	28	50	0.9	230	0.1	4.03	5.08	3.5
	2	3	1	50	0.1	230	0.9	6.65	2.63	3.5
	2	3	2	50	0.9	230	0.1	4.03	2.63	3.5
	2	3	3	50	0	230	1	6	1.8	3.5
	2	3	4	50	0.1	230	0.9	7	6.47	3.5
	2	3	5	50	0	230	1	5.7	5.55	3.5
	2	3	6	50	0.5	230	0.5	6.75	2.06	3.5
	2	3	7	50	0	230	1	6	1.2	3.5
	2	3	8	50	0	230	1	5.85	5.4	3.5
	2	3	9	50	0.7	230	0.3	5.25	3	3.5
	2	3	10	50	0.5	230	0.5	5.63	6.75	3.5
	2	3	11	50	0.9	230	0.1	4.38	5.95	3.5
	2	3	12	50	0.3	230	0.7	7.31	2.81	3.5
	2	3	13	50	0.3	230	0.7	7.31	6.38	3.5
	2	3	14	50	1	230	0	3.9	1.05	3.5
	2	3	15	50	1	230	0	4.05	5.4	3.5
	2	3	16	50	0.9	230	0.1	3.85	2.63	3.5
	2	3	17	50	0.1	230	0.9	7	2.8	3.5
	2	3	18	50	0.9	230	0.1	3.5	6.13	3.5
	2	3	19	50	0.1	230	0.9	6.13	6.13	3.5
	2	3	20	50	0.3	230	0.7	6.56	2.25	3.5
	2	3	21	50	0.7	230	0.3	4.5	6.19	3.5
	2	3	22	50	0.5	230	0.5	6	3.38	3.5
	2	3	23	50	1	230	0	3.15	1.65	3.5
	2	3	24	50	0.5	230	0.5	6	7.13	3.5
	2	3	25	50	1	230	0	4.5	4.8	3.5
	2	3	26	50	0.3	230	0.7	7.5	6.94	3.5
	2	3	27	50	0.7	230	0.3	5.81	2.06	3.5
	2	3	28	50	0.7	230	0.3	6.38	6.19	3.5
	3	3	1	50	0.1	230	0.9	4.9	2.63	3.5
	3	3	2	50	0.7	230	0.3	5.63	3.19	3.5
	3	3	3	50	0.9	230	0.1	3.67	2.8	3.5
	3	3	4	50	1	230	0	3.6	0.6	3.5
	3	3	5	50	0	230	1	3.9	1.2	3.5
	3	3	6	50	0.9	230	0.1	4.9	5.42	3.5
	3	3	7	50	0.3	230	0.7	5.06	2.06	3.5
	3	3	8	50	1	230	0	3.75	4.8	3.5
	3	3	9	50	0.9	230	0.1	4.2	1.4	3.5
	3	3	10	50	0.5	230	0.5	4.69	2.06	3.5
	3	3	11	50	0.1	230	0.9	4.03	5.95	3.5
	3	3	12	50	0.5	230	0.5	5.44	6.19	3.5
	3	3	13	50	0.9	230	0.1	4.2	5.08	3.5
	3	3	14	50	1	230	0	3.6	0.75	3.5
	3	3	15	50	0.1	230	0.9	4.72	1.75	3.5
	3	3	16	50	0.7	230	0.3	4.69	6.94	3.5
	3	3	17	50	0	230	1	3	4.8	3.5
	3	3	18	50	0	230	1	3.9	2.1	3.5
	3	3	19	50	0.5	230	0.5	4.88	2.44	3.5
	3	3	20	50	1	230	0	3.3	4.05	3.5
	3	3	21	50	0.3	230	0.7	4.31	6.38	3.5
	3	3	22	50	0.3	230	0.7	5.81	1.88	3.5
	3	3	23	50	0.1	230	0.9	4.38	5.95	3.5
	3	3	24	50	0	230	1	3.9	5.4	3.5
	3	3	25	50	0.7	230	0.3	4.31	2.81	3.5
	3	3	26	50	0.3	230	0.7	4.31	7.13	3.5
	3	3	27	50	0.5	230	0.5	5.63	6.38	3.5
	3	3	28	50	0.7	230	0.3	5.25	6.19	3.5
	4	3	1	50	0.5	230	0.5	7.31	2.44	3.5
	4	3	2	50	0.3	230	0.7	6.38	2.25	3.5
	4	3	3	50	0.9	230	0.1	5.95	1.58	3.5
	4	3	4	50	1	230	0	5.55	0.9	3.5
	4	3	5	50	0	230	1	4.5	1.35	3.5
	4	3	6	50	0.5	230	0.5	6.94	7.31	3.5
	4	3	7	50	0.7	230	0.3	7.5	3.38	3.5
	4	3	8	50	0.9	230	0.1	5.42	6.13	3.5
	4	3	9	50	0.1	230	0.9	4.72	2.63	3.5
	4	3	10	50	0.3	230	0.7	5.06	6.56	3.5
	4	3	11	50	0.1	230	0.9	4.72	5.25	3.5
	4	3	12	50	0	230	1	4.05	5.7	3.5
	4	3	13	50	0.1	230	0.9	4.55	1.93	3.5
	4	3	14	50	0.1	230	0.9	4.9	5.08	3.5
	4	3	15	50	1	230	0	4.35	4.65	3.5
	4	3	16	50	0.9	230	0.1	5.08	2.98	3.5
	4	3	17	50	0.3	230	0.7	4.88	3.19	3.5
	4	3	18	50	0.3	230	0.7	5.81	6.19	3.5
	4	3	19	50	0.5	230	0.5	6.56	2.44	3.5
	4	3	20	50	0.5	230	0.5	6	6.38	3.5
	4	3	21	50	0	230	1	3.9	1.65	3.5
	4	3	22	50	0.7	230	0.3	6.75	7.31	3.5
	4	3	23	50	1	230	0	5.4	1.2	3.5
	4	3	24	50	1	230	0	6	4.05	3.5
	4	3	25	50	0	230	1	3.6	5.25	3.5
	4	3	26	50	0.7	230	0.3	7.5	2.06	3.5
	4	3	27	50	0.9	230	0.1	5.25	5.6	3.5
	4	3	28	50	0.7	230	0.3	6.56	6.94	3.5
	5	3	1	50	0.7	230	0.3	3.38	2.81	3.5
	5	3	2	50	0.7	230	0.3	5.44	6.94	3.5
	5	3	3	50	0.5	230	0.5	6	2.81	3.5
	5	3	4	50	0.3	230	0.7	4.88	3	3.5
	5	3	5	50	0.5	230	0.5	5.63	6.19	3.5
	5	3	6	50	0.1	230	0.9	4.03	2.98	3.5
	5	3	7	50	0.3	230	0.7	4.31	6.38	3.5
	5	3	8	50	0.1	230	0.9	3.85	5.42	3.5
	5	3	9	50	0.7	230	0.3	5.25	2.81	3.5
	5	3	10	50	1	230	0	3.45	1.05	3.5
	5	3	11	50	0.3	230	0.7	4.69	3.38	3.5
	5	3	12	50	0.1	230	0.9	3.67	1.93	3.5
	5	3	13	50	0.5	230	0.5	5.81	2.06	3.5
	5	3	14	50	0.9	230	0.1	4.38	2.63	3.5
	5	3	15	50	0.5	230	0.5	4.5	6.38	3.5
	5	3	16	50	0.9	230	0.1	5.95	6.65	3.5
	5	3	17	50	0.9	230	0.1	5.25	1.93	3.5
	5	3	18	50	1	230	0	5.55	4.2	3.5
	5	3	19	50	0.3	230	0.7	4.31	6.94	3.5
	5	3	20	50	0	230	1	4.05	1.95	3.5
	5	3	21	50	0	230	1	3.3	4.8	3.5
	5	3	22	50	1	230	0	4.5	1.65	3.5
	5	3	23	50	0.1	230	0.9	3.85	5.6	3.5
	5	3	24	50	1	230	0	4.8	5.4	3.5
	5	3	25	50	0.9	230	0.1	6.3	5.78	3.5
	5	3	26	50	0	230	1	3.3	1.95	3.5
	5	3	27	50	0	230	1	3.3	5.4	3.5
	5	3	28	50	0.7	230	0.3	6	7.13	3.5
	6	3	1	50	0.1	230	0.9	4.72	1.75	3.5
	6	3	2	50	1	230	0	5.25	1.5	3.5
	6	3	3	50	0.5	230	0.5	6.75	3.38	3.5
	6	3	4	50	0.9	230	0.1	5.78	1.93	3.5
	6	3	5	50	0.7	230	0.3	6.75	2.25	3.5
	6	3	6	50	1	230	0	5.7	5.1	3.5
	6	3	7	50	0.7	230	0.3	7.31	6.94	3.5
	6	3	8	50	0.9	230	0.1	5.25	5.42	3.5
	6	3	9	50	0.3	230	0.7	4.69	3.38	3.5
	6	3	10	50	0.1	230	0.9	4.03	6.65	3.5
	6	3	11	50	0.1	230	0.9	4.38	2.1	3.5
	6	3	12	50	0	230	1	3.45	1.2	3.5
	6	3	13	50	1	230	0	4.65	1.35	3.5
	6	3	14	50	0.7	230	0.3	6.56	2.63	3.5
	6	3	15	50	0	230	1	3.75	5.25	3.5
	6	3	16	50	0.5	230	0.5	6.56	6.19	3.5
	6	3	17	50	0.7	230	0.3	6.94	6.94	3.5
	6	3	18	50	0.3	230	0.7	4.31	6.75	3.5
	6	3	19	50	0.1	230	0.9	4.55	6.47	3.5
	6	3	20	50	0.5	230	0.5	4.88	3	3.5
	6	3	21	50	1	230	0	3.9	4.35	3.5
	6	3	22	50	0	230	1	3.6	1.35	3.5
	6	3	23	50	0.9	230	0.1	6.13	2.45	3.5
	6	3	24	50	0.5	230	0.5	6.75	7.13	3.5
	6	3	25	50	0.9	230	0.1	4.9	5.95	3.5
	6	3	26	50	0.3	230	0.7	5.25	2.81	3.5
	6	3	27	50	0.3	230	0.7	5.25	6.75	3.5
	6	3	28	50	0	230	1	3.15	5.7	3.5
	7	3	1	50	0.9	230	0.1	5.08	1.58	3.5
	7	3	2	50	0.5	230	0.5	6.56	3	3.5
	7	3	3	50	0	230	1	4.5	1.05	3.5
	7	3	4	50	0.9	230	0.1	5.42	6.3	3.5
	7	3	5	50	1	230	0	4.35	1.95	3.5
	7	3	6	50	1	230	0	5.25	4.05	3.5
	7	3	7	50	0.7	230	0.3	6.94	3.38	3.5
	7	3	8	50	0.5	230	0.5	6.56	7.31	3.5
	7	3	9	50	0.3	230	0.7	5.81	2.63	3.5
	7	3	10	50	0.7	230	0.3	6	6.56	3.5
	7	3	11	50	1	230	0	4.65	1.65	3.5
	7	3	12	50	0.3	230	0.7	5.25	6.75	3.5
	7	3	13	50	0.1	230	0.9	4.03	1.75	3.5
	7	3	14	50	0.1	230	0.9	4.03	6.13	3.5
	7	3	15	50	0.3	230	0.7	4.88	3	3.5
	7	3	16	50	0	230	1	3.9	5.85	3.5
	7	3	17	50	0.9	230	0.1	4.55	2.27	3.5
	7	3	18	50	0.9	230	0.1	4.55	6.47	3.5
	7	3	19	50	0.7	230	0.3	5.06	1.69	3.5
	7	3	20	50	0	230	1	3.9	1.8	3.5
	7	3	21	50	0.5	230	0.5	5.44	3.38	3.5
	7	3	22	50	0	230	1	3.9	5.4	3.5
	7	3	23	50	0.3	230	0.7	5.25	6.94	3.5
	7	3	24	50	1	230	0	4.05	5.4	3.5
	7	3	25	50	0.1	230	0.9	4.38	2.63	3.5
	7	3	26	50	0.1	230	0.9	4.03	5.42	3.5
	7	3	27	50	0.5	230	0.5	5.44	6.94	3.5
	7	3	28	50	0.7	230	0.3	5.25	6.56	3.5
	8	3	1	50	0.3	230	0.7	5.44	3.38	3.5
	8	3	2	50	0	230	1	4.8	2.4	3.5
	8	3	3	50	0.1	230	0.9	4.55	2.8	3.5
	8	3	4	50	0.1	230	0.9	5.6	5.95	3.5
	8	3	5	50	0.9	230	0.1	6.13	1.4	3.5
	8	3	6	50	0	230	1	5.25	5.25	3.5
	8	3	7	50	0.7	230	0.3	6.38	2.06	3.5
	8	3	8	50	0.3	230	0.7	6.19	6.19	3.5
	8	3	9	50	0.7	230	0.3	6.94	6.56	3.5
	8	3	10	50	0.9	230	0.1	6.65	6.3	3.5
	8	3	11	50	0.1	230	0.9	4.2	1.58	3.5
	8	3	12	50	0.3	230	0.7	5.44	2.63	3.5
	8	3	13	50	0.7	230	0.3	6.56	2.06	3.5
	8	3	14	50	0.7	230	0.3	6	7.31	3.5
	8	3	15	50	0	230	1	3.75	1.05	3.5
	8	3	16	50	0.9	230	0.1	5.42	2.1	3.5
	8	3	17	50	0.5	230	0.5	5.44	1.69	3.5
	8	3	18	50	0.3	230	0.7	5.25	6.75	3.5
	8	3	19	50	1	230	0	4.5	0.6	3.5
	8	3	20	50	0.5	230	0.5	6	6.94	3.5
	8	3	21	50	0.5	230	0.5	6	2.63	3.5
	8	3	22	50	1	230	0	5.1	4.2	3.5
	8	3	23	50	1	230	0	5.55	1.95	3.5
	8	3	24	50	0	230	1	3.75	5.4	3.5
	8	3	25	50	1	230	0	4.2	5.1	3.5
	8	3	26	50	0.9	230	0.1	6.13	5.25	3.5
	8	3	27	50	0.5	230	0.5	6	6.38	3.5
	8	3	28	50	0.1	230	0.9	4.55	6.13	3.5
	9	3	1	50	0.9	230	0.1	4.9	1.4	3.5
	9	3	2	50	1	230	0	5.1	1.2	3.5
	9	3	3	50	0.1	230	0.9	5.6	1.93	3.5
	9	3	4	50	1	230	0	5.25	4.5	3.5
	9	3	5	50	0.3	230	0.7	6	1.88	3.5
	9	3	6	50	0.9	230	0.1	6.65	5.6	3.5
	9	3	7	50	0.7	230	0.3	6.19	2.44	3.5
	9	3	8	50	0.5	230	0.5	6.56	1.88	3.5
	9	3	9	50	0.3	230	0.7	6.94	6.19	3.5
	9	3	10	50	0.3	230	0.7	5.25	1.69	3.5
	9	3	11	50	0.7	230	0.3	6.38	6.75	3.5
	9	3	12	50	0.9	230	0.1	5.25	2.45	3.5
	9	3	13	50	0	230	1	4.2	1.65	3.5
	9	3	14	50	0.5	230	0.5	6.38	6.94	3.5
	9	3	15	50	0.1	230	0.9	4.72	5.25	3.5
	9	3	16	50	0.1	230	0.9	5.42	2.8	3.5
	9	3	17	50	0	230	1	4.8	5.25	3.5
	9	3	18	50	1	230	0	4.2	1.5	3.5
	9	3	19	50	0.3	230	0.7	5.25	6.38	3.5
	9	3	20	50	1	230	0	4.5	5.25	3.5
	9	3	21	50	0.7	230	0.3	5.81	2.06	3.5
	9	3	22	50	0.9	230	0.1	4.55	5.95	3.5
	9	3	23	50	0.5	230	0.5	6.94	3.38	3.5
	9	3	24	50	0.5	230	0.5	7.13	6.38	3.5
	9	3	25	50	0	230	1	4.65	2.25	3.5
	9	3	26	50	0.1	230	0.9	5.08	5.95	3.5
	9	3	27	50	0.7	230	0.3	5.63	6.56	3.5
	9	3	28	50	0	230	1	4.35	4.8	3.5
	10	3	1	50	0	230	1	3.45	1.05	3.5
	10	3	2	50	1	230	0	3.45	1.5	3.5
	10	3	3	50	0.7	230	0.3	4.69	2.44	3.5
	10	3	4	50	0	230	1	3.45	5.55	3.5
	10	3	5	50	0.1	230	0.9	3.85	2.27	3.5
	10	3	6	50	0.9	230	0.1	4.9	1.4	3.5
	10	3	7	50	0.5	230	0.5	5.25	2.63	3.5
	10	3	8	50	1	230	0	3.75	5.4	3.5
	10	3	9	50	0.3	230	0.7	4.31	1.88	3.5
	10	3	10	50	1	230	0	4.2	1.65	3.5
	10	3	11	50	1	230	0	4.35	4.2	3.5
	10	3	12	50	0.9	230	0.1	4.55	6.65	3.5
	10	3	13	50	0.7	230	0.3	6.75	6.38	3.5
	10	3	14	50	0.7	230	0.3	4.5	2.25	3.5
	10	3	15	50	0.5	230	0.5	6.19	7.31	3.5
	10	3	16	50	0.1	230	0.9	4.03	6.3	3.5
	10	3	17	50	0.9	230	0.1	4.72	1.93	3.5
	10	3	18	50	0.7	230	0.3	6	7.31	3.5
	10	3	19	50	0.3	230	0.7	5.25	7.31	3.5
	10	3	20	50	0.9	230	0.1	4.38	6.65	3.5
	10	3	21	50	0.1	230	0.9	4.03	1.4	3.5
	10	3	22	50	0.1	230	0.9	3.15	5.6	3.5
	10	3	23	50	0.5	230	0.5	5.44	3.38	3.5
	10	3	24	50	0	230	1	3.3	1.95	3.5
	10	3	25	50	0.3	230	0.7	4.88	2.06	3.5
	10	3	26	50	0	230	1	3.45	5.7	3.5
	10	3	27	50	0.5	230	0.5	5.25	7.31	3.5
	10	3	28	50	0.3	230	0.7	5.06	7.31	3.5
	11	3	1	50	1	230	0	3.15	1.65	3.5
	11	3	2	50	0.1	230	0.9	3.33	2.27	3.5
	11	3	3	50	0.3	230	0.7	4.31	2.06	3.5
	11	3	4	50	0.7	230	0.3	4.5	3.38	3.5
	11	3	5	50	1	230	0	3.45	4.65	3.5
	11	3	6	50	0	230	1	3.3	1.2	3.5
	11	3	7	50	0.9	230	0.1	3.85	2.1	3.5
	11	3	8	50	0	230	1	4.95	4.95	3.5
	11	3	9	50	0.5	230	0.5	4.13	3.38	3.5
	11	3	10	50	0.9	230	0.1	4.2	5.25	3.5
	11	3	11	50	0.3	230	0.7	4.31	7.31	3.5
	11	3	12	50	0.1	230	0.9	3.67	5.25	3.5
	11	3	13	50	0.1	230	0.9	3.33	2.98	3.5
	11	3	14	50	0.5	230	0.5	5.06	7.31	3.5
	11	3	15	50	0.3	230	0.7	4.13	1.69	3.5
	11	3	16	50	0	230	1	3.3	1.95	3.5
	11	3	17	50	0.7	230	0.3	4.69	6.19	3.5
	11	3	18	50	0.7	230	0.3	5.06	2.63	3.5
	11	3	19	50	1	230	0	4.05	0.6	3.5
	11	3	20	50	0	230	1	3.15	5.85	3.5
	11	3	21	50	0.1	230	0.9	5.6	5.6	3.5
	11	3	22	50	0.9	230	0.1	4.03	2.98	3.5
	11	3	23	50	0.7	230	0.3	5.25	6.19	3.5
	11	3	24	50	1	230	0	3.15	5.1	3.5
	11	3	25	50	0.3	230	0.7	4.31	7.31	3.5
	11	3	26	50	0.5	230	0.5	4.88	2.44	3.5
	11	3	27	50	0.9	230	0.1	3.85	6.47	3.5
	11	3	28	50	0.5	230	0.5	4.5	6.94	3.5
	12	3	1	50	0.7	230	0.3	3.19	3.19	3.5
	12	3	2	50	0.7	230	0.3	4.88	7.13	3.5
	12	3	3	50	0.7	230	0.3	4.31	2.63	3.5
	12	3	4	50	0.3	230	0.7	4.69	2.25	3.5
	12	3	5	50	0	230	1	3.3	1.65	3.5
	12	3	6	50	0.3	230	0.7	5.81	6.19	3.5
	12	3	7	50	0.1	230	0.9	3.85	1.93	3.5
	12	3	8	50	1	230	0	3.45	1.05	3.5
	12	3	9	50	1	230	0	3.9	4.2	3.5
	12	3	10	50	0.1	230	0.9	4.2	5.25	3.5
	12	3	11	50	0.5	230	0.5	4.31	3	3.5
	12	3	12	50	0.5	230	0.5	4.69	7.31	3.5
	12	3	13	50	0.9	230	0.1	3.85	2.27	3.5
	12	3	14	50	0.7	230	0.3	4.13	6.56	3.5
	12	3	15	50	0.5	230	0.5	4.31	2.63	3.5
	12	3	16	50	1	230	0	3.75	1.2	3.5
	12	3	17	50	0	230	1	3.9	5.4	3.5
	12	3	18	50	0.9	230	0.1	4.38	6.13	3.5
	12	3	19	50	1	230	0	3.9	4.35	3.5
	12	3	20	50	0.1	230	0.9	3.33	2.98	3.5
	12	3	21	50	0.3	230	0.7	4.13	1.88	3.5
	12	3	22	50	0.3	230	0.7	4.69	6.19	3.5
	12	3	23	50	0.5	230	0.5	5.06	6.56	3.5
	12	3	24	50	0	230	1	3.75	1.5	3.5
	12	3	25	50	0.9	230	0.1	3.67	2.27	3.5
	12	3	26	50	0.9	230	0.1	5.08	5.42	3.5
	12	3	27	50	0	230	1	4.5	5.4	3.5
	12	3	28	50	0.1	230	0.9	6.13	6.13	3.5
	13	3	1	50	0.1	230	0.9	4.03	1.4	3.5
	13	3	2	50	0.7	230	0.3	4.88	3	3.5
	13	3	3	50	0.1	230	0.9	4.55	6.13	3.5
	13	3	4	50	1	230	0	3.15	0.6	3.5
	13	3	5	50	0.5	230	0.5	4.5	1.88	3.5
	13	3	6	50	0.1	230	0.9	4.03	2.8	3.5
	13	3	7	50	0.5	230	0.5	4.69	6.94	3.5
	13	3	8	50	0.9	230	0.1	2.98	2.1	3.5
	13	3	9	50	1	230	0	2.7	5.1	3.5
	13	3	10	50	0.9	230	0.1	2.45	5.08	3.5
	13	3	11	50	0	230	1	3	1.95	3.5
	13	3	12	50	0.3	230	0.7	4.31	2.44	3.5
	13	3	13	50	0.1	230	0.9	4.72	6.65	3.5
	13	3	14	50	0	230	1	4.5	4.8	3.5
	13	3	15	50	0.3	230	0.7	4.88	7.31	3.5
	13	3	16	50	0.5	230	0.5	4.13	2.44	3.5
	13	3	17	50	1	230	0	3.3	1.65	3.5
	13	3	18	50	0.9	230	0.1	3.33	1.58	3.5
	13	3	19	50	0.3	230	0.7	3.94	2.81	3.5
	13	3	20	50	0	230	1	3.6	1.65	3.5
	13	3	21	50	0.5	230	0.5	4.5	6.56	3.5
	13	3	22	50	0.3	230	0.7	4.5	6.19	3.5
	13	3	23	50	0.9	230	0.1	4.03	5.42	3.5
	13	3	24	50	0.7	230	0.3	3.94	6.56	3.5
	13	3	25	50	0	230	1	3.6	4.65	3.5
	13	3	26	50	1	230	0	2.7	4.8	3.5
	13	3	27	50	0.7	230	0.3	4.69	3	3.5
	13	3	28	50	0.7	230	0.3	3.19	7.31	3.5
	14	3	1	50	0.9	230	0.1	4.2	1.93	3.5
	14	3	2	50	0.1	230	0.9	4.72	2.8	3.5
	14	3	3	50	0	230	1	4.2	1.95	3.5
	14	3	4	50	0.7	230	0.3	4.13	3	3.5
	14	3	5	50	0.3	230	0.7	4.31	2.63	3.5
	14	3	6	50	0.5	230	0.5	3.94	3.19	3.5
	14	3	7	50	0.9	230	0.1	3.15	6.3	3.5
	14	3	8	50	0.1	230	0.9	3.15	5.25	3.5
	14	3	9	50	0	230	1	4.05	4.65	3.5
	14	3	10	50	1	230	0	2.4	0.9	3.5
	14	3	11	50	0.9	230	0.1	3.67	2.27	3.5
	14	3	12	50	0.5	230	0.5	5.44	7.13	3.5
	14	3	13	50	0.7	230	0.3	5.06	6.38	3.5
	14	3	14	50	0.9	230	0.1	4.03	5.6	3.5
	14	3	15	50	1	230	0	3.3	4.5	3.5
	14	3	16	50	0.5	230	0.5	4.69	1.69	3.5
	14	3	17	50	0.7	230	0.3	3.56	2.25	3.5
	14	3	18	50	0.3	230	0.7	4.69	6.19	3.5
	14	3	19	50	0.5	230	0.5	3.94	6.94	3.5
	14	3	20	50	0	230	1	3.45	2.1	3.5
	14	3	21	50	1	230	0	3.6	1.35	3.5
	14	3	22	50	0.7	230	0.3	4.88	6.56	3.5
	14	3	23	50	0.3	230	0.7	4.31	2.06	3.5
	14	3	24	50	0.1	230	0.9	3.85	2.98	3.5
	14	3	25	50	1	230	0	3.9	4.2	3.5
	14	3	26	50	0.1	230	0.9	4.9	5.6	3.5
	14	3	27	50	0	230	1	3.9	4.95	3.5
	14	3	28	50	0.3	230	0.7	5.81	6.38	3.5
	15	3	1	50	0	230	1	3.9	2.25	3.5
	15	3	2	50	0.1	230	0.9	4.03	2.63	3.5
	15	3	3	50	0.1	230	0.9	4.55	5.78	3.5
	15	3	4	50	1	230	0	3.9	0.75	3.5
	15	3	5	50	0	230	1	3.9	5.85	3.5
	15	3	6	50	0.1	230	0.9	4.72	2.45	3.5
	15	3	7	50	0.3	230	0.7	6	2.81	3.5
	15	3	8	50	0.5	230	0.5	5.81	3.38	3.5
	15	3	9	50	1	230	0	4.05	5.4	3.5
	15	3	10	50	0.3	230	0.7	6.19	6.75	3.5
	15	3	11	50	0.9	230	0.1	4.9	1.58	3.5
	15	3	12	50	0.1	230	0.9	5.08	5.08	3.5
	15	3	13	50	1	230	0	4.05	0.75	3.5
	15	3	14	50	0.7	230	0.3	5.25	2.44	3.5
	15	3	15	50	0	230	1	3.9	1.2	3.5
	15	3	16	50	0.3	230	0.7	5.44	3	3.5
	15	3	17	50	0.9	230	0.1	3.85	5.6	3.5
	15	3	18	50	0.7	230	0.3	5.81	6.75	3.5
	15	3	19	50	1	230	0	3.75	4.95	3.5
	15	3	20	50	0.7	230	0.3	5.25	3.38	3.5
	15	3	21	50	0.9	230	0.1	3.5	2.98	3.5
	15	3	22	50	0.5	230	0.5	6.56	6.94	3.5
	15	3	23	50	0.9	230	0.1	4.72	6.13	3.5
	15	3	24	50	0.7	230	0.3	6.38	7.31	3.5
	15	3	25	50	0.5	230	0.5	5.81	2.44	3.5
	15	3	26	50	0.3	230	0.7	5.25	6.38	3.5
	15	3	27	50	0	230	1	4.65	4.95	3.5
	15	3	28	50	0.5	230	0.5	6.94	6.56	3.5
	16	3	1	50	1	230	0	2.1	1.05	3.5
	16	3	2	50	0.7	230	0.3	4.13	2.25	3.5
	16	3	3	50	0.9	230	0.1	3.33	2.1	3.5
	16	3	4	50	0.1	230	0.9	5.42	1.93	3.5
	16	3	5	50	1	230	0	2.55	4.35	3.5
	16	3	6	50	0	230	1	5.1	1.05	3.5
	16	3	7	50	0.5	230	0.5	4.69	1.69	3.5
	16	3	8	50	0.9	230	0.1	2.63	6.3	3.5
	16	3	9	50	0.7	230	0.3	4.31	6.19	3.5
	16	3	10	50	0.7	230	0.3	4.13	2.44	3.5
	16	3	11	50	0.5	230	0.5	5.06	7.13	3.5
	16	3	12	50	0	230	1	5.25	5.7	3.5
	16	3	13	50	0.3	230	0.7	5.44	2.63	3.5
	16	3	14	50	0.5	230	0.5	4.69	2.81	3.5
	16	3	15	50	0	230	1	4.8	2.25	3.5
	16	3	16	50	1	230	0	2.55	0.6	3.5
	16	3	17	50	0.7	230	0.3	5.06	7.13	3.5
	16	3	18	50	0.9	230	0.1	2.98	1.75	3.5
	16	3	19	50	0	230	1	4.8	5.1	3.5
	16	3	20	50	0.1	230	0.9	4.72	6.65	3.5
	16	3	21	50	0.3	230	0.7	5.25	6.56	3.5
	16	3	22	50	1	230	0	3.15	5.1	3.5
	16	3	23	50	0.1	230	0.9	5.42	2.1	3.5
	16	3	24	50	0.3	230	0.7	5.63	2.25	3.5
	16	3	25	50	0.5	230	0.5	4.88	6.19	3.5
	16	3	26	50	0.3	230	0.7	5.25	7.13	3.5
	16	3	27	50	0.1	230	0.9	5.08	5.25	3.5
	16	3	28	50	0.9	230	0.1	3.33	5.6	3.5
	17	3	1	50	0.7	230	0.3	4.69	2.25	3.5
	17	3	2	50	0.9	230	0.1	4.03	2.27	3.5
	17	3	3	50	0	230	1	5.1	1.5	3.5
	17	3	4	50	1	230	0	3.45	1.65	3.5
	17	3	5	50	0.1	230	0.9	4.9	1.75	3.5
	17	3	6	50	0.7	230	0.3	5.44	6.38	3.5
	17	3	7	50	0	230	1	4.65	5.55	3.5
	17	3	8	50	0.1	230	0.9	5.6	5.78	3.5
	17	3	9	50	1	230	0	5.1	4.5	3.5
	17	3	10	50	0.3	230	0.7	5.25	1.88	3.5
	17	3	11	50	1	230	0	4.2	0.6	3.5
	17	3	12	50	0.1	230	0.9	4.9	2.1	3.5
	17	3	13	50	0	230	1	4.35	1.65	3.5
	17	3	14	50	0.9	230	0.1	3.67	5.25	3.5
	17	3	15	50	0.3	230	0.7	6	6.56	3.5
	17	3	16	50	0	230	1	4.65	5.85	3.5
	17	3	17	50	0.5	230	0.5	6	2.81	3.5
	17	3	18	50	0.5	230	0.5	6.38	6.75	3.5
	17	3	19	50	1	230	0	4.05	4.65	3.5
	17	3	20	50	0.3	230	0.7	5.25	2.81	3.5
	17	3	21	50	0.3	230	0.7	5.63	7.13	3.5
	17	3	22	50	0.5	230	0.5	5.44	3	3.5
	17	3	23	50	0.5	230	0.5	5.44	7.13	3.5
	17	3	24	50	0.7	230	0.3	4.5	2.25	3.5
	17	3	25	50	0.1	230	0.9	4.9	6.3	3.5
	17	3	26	50	0.9	230	0.1	4.38	1.75	3.5
	17	3	27	50	0.7	230	0.3	4.69	6.56	3.5
	17	3	28	50	0.9	230	0.1	4.2	5.25	3.5
	18	3	1	50	0.7	230	0.3	4.5	3	3.5
	18	3	2	50	0.5	230	0.5	4.69	3.38	3.5
	18	3	3	50	0.7	230	0.3	5.81	6.19	3.5
	18	3	4	50	1	230	0	3.6	1.8	3.5
	18	3	5	50	0	230	1	3.6	1.65	3.5
	18	3	6	50	1	230	0	3.6	4.2	3.5
	18	3	7	50	0.1	230	0.9	3.67	2.63	3.5
	18	3	8	50	1	230	0	3.6	1.95	3.5
	18	3	9	50	0.3	230	0.7	4.88	2.63	3.5
	18	3	10	50	0	230	1	4.65	5.85	3.5
	18	3	11	50	0.3	230	0.7	5.63	6.94	3.5
	18	3	12	50	0.5	230	0.5	4.69	6.19	3.5
	18	3	13	50	0.5	230	0.5	5.63	2.44	3.5
	18	3	14	50	0.9	230	0.1	4.9	1.93	3.5
	18	3	15	50	1	230	0	3.6	4.65	3.5
	18	3	16	50	0.9	230	0.1	4.72	6.13	3.5
	18	3	17	50	0	230	1	3.75	1.5	3.5
	18	3	18	50	0	230	1	4.95	4.95	3.5
	18	3	19	50	0.9	230	0.1	4.2	2.27	3.5
	18	3	20	50	0.5	230	0.5	5.44	6.38	3.5
	18	3	21	50	0.7	230	0.3	4.69	2.63	3.5
	18	3	22	50	0.3	230	0.7	3.75	1.69	3.5
	18	3	23	50	0.1	230	0.9	5.25	6.13	3.5
	18	3	24	50	0.9	230	0.1	5.08	6.47	3.5
	18	3	25	50	0.3	230	0.7	6.19	6.56	3.5
	18	3	26	50	0.1	230	0.9	4.03	1.4	3.5
	18	3	27	50	0.7	230	0.3	5.25	6.94	3.5
	18	3	28	50	0.1	230	0.9	4.72	5.6	3.5
	19	3	1	50	0.5	230	0.5	2.44	1.88	3.5
	19	3	2	50	0.9	230	0.1	1.75	2.27	3.5
	19	3	3	50	1	230	0	1.5	1.05	3.5
	19	3	4	50	0.3	230	0.7	3.75	3.19	3.5
	19	3	5	50	0.9	230	0.1	1.58	5.95	3.5
	19	3	6	50	0	230	1	5.25	1.2	3.5
	19	3	7	50	0.1	230	0.9	5.78	2.98	3.5
	19	3	8	50	0.9	230	0.1	1.58	2.1	3.5
	19	3	9	50	0.9	230	0.1	1.93	6.65	3.5
	19	3	10	50	1	230	0	1.2	5.25	3.5
	19	3	11	50	0.3	230	0.7	4.5	6.75	3.5
	19	3	12	50	0.1	230	0.9	4.9	6.65	3.5
	19	3	13	50	1	230	0	1.95	0.9	3.5
	19	3	14	50	0.1	230	0.9	5.6	2.27	3.5
	19	3	15	50	0.5	230	0.5	5.06	7.13	3.5
	19	3	16	50	0.5	230	0.5	3.38	1.88	3.5
	19	3	17	50	0.7	230	0.3	1.69	3	3.5
	19	3	18	50	0.7	230	0.3	4.13	6.94	3.5
	19	3	19	50	0.7	230	0.3	4.13	1.69	3.5
	19	3	20	50	0.5	230	0.5	4.13	7.13	3.5
	19	3	21	50	0	230	1	5.55	5.55	3.5
	19	3	22	50	0.1	230	0.9	5.42	5.08	3.5
	19	3	23	50	0	230	1	5.1	2.4	3.5
	19	3	24	50	0.7	230	0.3	2.81	6.56	3.5
	19	3	25	50	0.3	230	0.7	4.69	2.63	3.5
	19	3	26	50	0	230	1	6	4.95	3.5
	19	3	27	50	0.3	230	0.7	4.88	6.75	3.5
	19	3	28	50	1	230	0	1.95	4.2	3.5
	20	3	1	50	0.9	230	0.1	2.8	2.98	3.5
	20	3	2	50	0.1	230	0.9	4.2	1.93	3.5
	20	3	3	50	0.3	230	0.7	4.88	2.25	3.5
	20	3	4	50	1	230	0	2.4	1.95	3.5
	20	3	5	50	1	230	0	2.55	4.95	3.5
	20	3	6	50	1	230	0	2.85	1.35	3.5
	20	3	7	50	0.1	230	0.9	4.2	5.95	3.5
	20	3	8	50	0.3	230	0.7	5.06	6.94	3.5
	20	3	9	50	1	230	0	2.55	4.5	3.5
	20	3	10	50	0	230	1	4.05	1.35	3.5
	20	3	11	50	0	230	1	3.75	5.55	3.5
	20	3	12	50	0.5	230	0.5	4.5	2.06	3.5
	20	3	13	50	0	230	1	4.05	1.65	3.5
	20	3	14	50	0.3	230	0.7	4.5	1.69	3.5
	20	3	15	50	0	230	1	4.2	5.55	3.5
	20	3	16	50	0.5	230	0.5	4.31	7.13	3.5
	20	3	17	50	0.9	230	0.1	3.15	6.13	3.5
	20	3	18	50	0.7	230	0.3	3.94	2.06	3.5
	20	3	19	50	0.9	230	0.1	3.33	2.63	3.5
	20	3	20	50	0.5	230	0.5	4.88	2.63	3.5
	20	3	21	50	0.9	230	0.1	2.63	5.25	3.5
	20	3	22	50	0.1	230	0.9	4.72	1.75	3.5
	20	3	23	50	0.3	230	0.7	5.06	6.75	3.5
	20	3	24	50	0.1	230	0.9	4.38	6.13	3.5
	20	3	25	50	0.7	230	0.3	3.19	6.38	3.5
	20	3	26	50	0.7	230	0.3	3.38	2.81	3.5
	20	3	27	50	0.5	230	0.5	3.75	6.56	3.5
	20	3	28	50	0.7	230	0.3	3.94	6.94	3.5

## Sheet: Dissimilarity Rating
	Subject #	Session #	Trial #	Stimulus #1					Stimulus #2					Perceived Distance
				Component #1		Component #2		Perceptual Intensity	Component #1		Component #2		Perceptual Intensity
				Frequency	Intensity Portion	Frequency	Intensity Portion		Frequency	Intensity Portion	Frequency	Intensity Portion
	1	1	1	50	0	140	1	3.71	50	0.7	140	0.3	4.41	20
	1	1	2	50	0.5	140	0.5	5.11	50	1	140	0	3.41	15
	1	1	3	50	1	140	0	3.41	50	0	140	1	3.71	25
	1	1	4	50	1	140	0	3.41	50	0.3	140	0.7	4.55	27
	1	1	5	50	0	140	1	3.71	50	1	140	0	3.41	20
	1	1	6	50	0.9	140	0.1	3.11	50	0	140	1	3.71	27
	1	1	7	50	0	140	1	3.71	50	0.3	140	0.7	4.55	5
	1	1	8	50	0.1	140	0.9	3.89	50	0	140	1	3.71	2
	1	1	9	50	0.5	140	0.5	5.11	50	1	140	0	3.41	17
	1	1	10	50	0.7	140	0.3	4.41	50	0.1	140	0.9	3.89	10
	1	1	11	50	1	140	0	3.41	50	0.7	140	0.3	4.41	8
	1	1	12	50	0.5	140	0.5	5.11	50	0.3	140	0.7	4.55	10
	1	1	13	50	0.3	140	0.7	4.55	50	0.1	140	0.9	3.89	6
	1	1	14	50	0.5	140	0.5	5.11	50	0.9	140	0.1	3.11	14
	1	1	15	50	0.5	140	0.5	5.11	50	0.3	140	0.7	4.55	6
	1	1	16	50	0.5	140	0.5	5.11	50	1	140	0	3.41	17
	1	1	17	50	0.1	140	0.9	3.89	50	0.3	140	0.7	4.55	2
	1	1	18	50	0.9	140	0.1	3.11	50	0.3	140	0.7	4.55	19
	1	1	19	50	0.7	140	0.3	4.41	50	1	140	0	3.41	7
	1	1	20	50	0.3	140	0.7	4.55	50	0.9	140	0.1	3.11	6
	1	1	21	50	0.9	140	0.1	3.11	50	0.5	140	0.5	5.11	6
	1	1	22	50	0.3	140	0.7	4.55	50	1	140	0	3.41	22
	1	1	23	50	1	140	0	3.41	50	0	140	1	3.71	18
	1	1	24	50	0.1	140	0.9	3.89	50	0	140	1	3.71	1
	1	1	25	50	0.5	140	0.5	5.11	50	0.7	140	0.3	4.41	8
	1	1	26	50	0.9	140	0.1	3.11	50	1	140	0	3.41	1
	1	1	27	50	0	140	1	3.71	50	0.5	140	0.5	5.11	5
	1	1	28	50	0.3	140	0.7	4.55	50	1	140	0	3.41	18
	1	1	29	50	1	140	0	3.41	50	0.1	140	0.9	3.89	20
	1	1	30	50	0	140	1	3.71	50	0.7	140	0.3	4.41	15
	1	1	31	50	1	140	0	3.41	50	0.9	140	0.1	3.11	1
	1	1	32	50	0	140	1	3.71	50	0.9	140	0.1	3.11	7
	1	1	33	50	1	140	0	3.41	50	0.1	140	0.9	3.89	20
	1	1	34	50	1	140	0	3.41	50	0.3	140	0.7	4.55	20
	1	1	35	50	0.1	140	0.9	3.89	50	0.7	140	0.3	4.41	18
	1	1	36	50	0.1	140	0.9	3.89	50	0.5	140	0.5	5.11	15
	1	1	37	50	1	140	0	3.41	50	0	140	1	3.71	28
	1	1	38	50	0.3	140	0.7	4.55	50	0.9	140	0.1	3.11	25
	1	1	39	50	0.1	140	0.9	3.89	50	0.9	140	0.1	3.11	27
	1	1	40	50	0.3	140	0.7	4.55	50	1	140	0	3.41	30
	1	1	41	50	0.7	140	0.3	4.41	50	0.1	140	0.9	3.89	25
	1	1	42	50	0.3	140	0.7	4.55	50	0	140	1	3.71	1
	1	1	43	50	0.7	140	0.3	4.41	50	0.9	140	0.1	3.11	15
	1	1	44	50	0.3	140	0.7	4.55	50	0.5	140	0.5	5.11	1
	1	1	45	50	0.9	140	0.1	3.11	50	0.1	140	0.9	3.89	7
	1	1	46	50	0.7	140	0.3	4.41	50	0	140	1	3.71	6
	1	1	47	50	0.7	140	0.3	4.41	50	0.5	140	0.5	5.11	2
	1	1	48	50	0.3	140	0.7	4.55	50	0.1	140	0.9	3.89	3
	1	1	49	50	0	140	1	3.71	50	0.1	140	0.9	3.89	2
	1	1	50	50	0	140	1	3.71	50	1	140	0	3.41	25
	1	1	51	50	0.3	140	0.7	4.55	50	0	140	1	3.71	3
	1	1	52	50	1	140	0	3.41	50	0.1	140	0.9	3.89	18
	1	1	53	50	0	140	1	3.71	50	0.1	140	0.9	3.89	3
	1	1	54	50	0.7	140	0.3	4.41	50	0	140	1	3.71	5
	1	1	55	50	0	140	1	3.71	50	0.1	140	0.9	3.89	1
	1	1	56	50	0.1	140	0.9	3.89	50	0	140	1	3.71	0
	1	1	57	50	0.1	140	0.9	3.89	50	1	140	0	3.41	28
	1	1	58	50	0.1	140	0.9	3.89	50	0.5	140	0.5	5.11	7
	1	1	59	50	0.3	140	0.7	4.55	50	0.7	140	0.3	4.41	12
	1	1	60	50	1	140	0	3.41	50	0.9	140	0.1	3.11	1
	1	1	61	50	1	140	0	3.41	50	0.5	140	0.5	5.11	6
	1	1	62	50	1	140	0	3.41	50	0.3	140	0.7	4.55	33
	1	1	63	50	0	140	1	3.71	50	0.3	140	0.7	4.55	3
	1	1	64	50	0	140	1	3.71	50	0.5	140	0.5	5.11	7
	1	1	65	50	0.5	140	0.5	5.11	50	0.9	140	0.1	3.11	3
	1	1	66	50	0.1	140	0.9	3.89	50	0.9	140	0.1	3.11	17
	1	1	67	50	0.1	140	0.9	3.89	50	1	140	0	3.41	15
	1	1	68	50	0.1	140	0.9	3.89	50	0.7	140	0.3	4.41	3
	1	1	69	50	0.1	140	0.9	3.89	50	0.7	140	0.3	4.41	10
	1	1	70	50	1	140	0	3.41	50	0.5	140	0.5	5.11	5
	1	1	71	50	0.7	140	0.3	4.41	50	1	140	0	3.41	10
	1	1	72	50	0.5	140	0.5	5.11	50	0	140	1	3.71	6
	1	1	73	50	0.3	140	0.7	4.55	50	0	140	1	3.71	6
	1	1	74	50	1	140	0	3.41	50	0.9	140	0.1	3.11	2
	1	1	75	50	0.1	140	0.9	3.89	50	0.3	140	0.7	4.55	2
	1	1	76	50	0	140	1	3.71	50	0.9	140	0.1	3.11	7
	1	1	77	50	0.7	140	0.3	4.41	50	0.5	140	0.5	5.11	4
	1	1	78	50	0.9	140	0.1	3.11	50	0.7	140	0.3	4.41	3
	1	1	79	50	0.1	140	0.9	3.89	50	1	140	0	3.41	14
	1	1	80	50	0.3	140	0.7	4.55	50	0.1	140	0.9	3.89	3
	1	1	81	50	0.1	140	0.9	3.89	50	0.9	140	0.1	3.11	15
	1	1	82	50	0	140	1	3.71	50	0.7	140	0.3	4.41	13
	1	1	83	50	0.7	140	0.3	4.41	50	0.3	140	0.7	4.55	4
	1	1	84	50	0.5	140	0.5	5.11	50	0.1	140	0.9	3.89	6
	1	1	85	50	0	140	1	3.71	50	0.9	140	0.1	3.11	20
	1	1	86	50	0.9	140	0.1	3.11	50	0.5	140	0.5	5.11	3
	1	1	87	50	0.9	140	0.1	3.11	50	0.7	140	0.3	4.41	5
	1	1	88	50	0.5	140	0.5	5.11	50	0	140	1	3.71	13
	1	1	89	50	1	140	0	3.41	50	0.5	140	0.5	5.11	17
	1	1	90	50	0.7	140	0.3	4.41	50	0.3	140	0.7	4.55	7
	1	1	91	50	0.3	140	0.7	4.55	50	0.5	140	0.5	5.11	2
	1	1	92	50	1	140	0	3.41	50	0.7	140	0.3	4.41	7
	1	1	93	50	0.5	140	0.5	5.11	50	0.1	140	0.9	3.89	10
	1	1	94	50	0.5	140	0.5	5.11	50	0.3	140	0.7	4.55	2
	1	1	95	50	0.5	140	0.5	5.11	50	0.1	140	0.9	3.89	4
	1	1	96	50	0.5	140	0.5	5.11	50	0.9	140	0.1	3.11	16
	1	1	97	50	0.7	140	0.3	4.41	50	0.9	140	0.1	3.11	2
	1	1	98	50	0.9	140	0.1	3.11	50	1	140	0	3.41	10
	1	1	99	50	0.7	140	0.3	4.41	50	0.1	140	0.9	3.89	12
	1	1	100	50	0.7	140	0.3	4.41	50	0	140	1	3.71	13
	1	1	101	50	0	140	1	3.71	50	1	140	0	3.41	16
	1	1	102	50	0.7	140	0.3	4.41	50	0.9	140	0.1	3.11	6
	1	1	103	50	0.9	140	0.1	3.11	50	0.7	140	0.3	4.41	3
	1	1	104	50	0.3	140	0.7	4.55	50	0.5	140	0.5	5.11	2
	1	1	105	50	0	140	1	3.71	50	0.5	140	0.5	5.11	2
	1	1	106	50	0.9	140	0.1	3.11	50	0.1	140	0.9	3.89	5
	1	1	107	50	0.3	140	0.7	4.55	50	0.7	140	0.3	4.41	6
	1	1	108	50	0.5	140	0.5	5.11	50	0.7	140	0.3	4.41	3
	1	1	109	50	0.9	140	0.1	3.11	50	1	140	0	3.41	2
	1	1	110	50	0.9	140	0.1	3.11	50	0	140	1	3.71	7
	1	1	111	50	0.5	140	0.5	5.11	50	0	140	1	3.71	6
	1	1	112	50	0	140	1	3.71	50	0.3	140	0.7	4.55	3
	1	1	113	50	1	140	0	3.41	50	0.7	140	0.3	4.41	2
	1	1	114	50	0.3	140	0.7	4.55	50	0.9	140	0.1	3.11	15
	1	1	115	50	0.3	140	0.7	4.55	50	0.7	140	0.3	4.41	9
	1	1	116	50	0.9	140	0.1	3.11	50	0.1	140	0.9	3.89	6
	1	1	117	50	0.9	140	0.1	3.11	50	0.3	140	0.7	4.55	14
	1	1	118	50	0.7	140	0.3	4.41	50	0.3	140	0.7	4.55	4
	1	1	119	50	0.9	140	0.1	3.11	50	0	140	1	3.71	16
	1	1	120	50	0.9	140	0.1	3.11	50	0.3	140	0.7	4.55	17
	1	1	121	50	0.1	140	0.9	3.89	50	0.5	140	0.5	5.11	9
	1	1	122	50	0.9	140	0.1	3.11	50	0.5	140	0.5	5.11	2
	1	1	123	50	0.7	140	0.3	4.41	50	0.5	140	0.5	5.11	2
	1	1	124	50	0.1	140	0.9	3.89	50	0.3	140	0.7	4.55	3
	1	1	125	50	0.5	140	0.5	5.11	50	0.7	140	0.3	4.41	2
	1	1	126	50	0.7	140	0.3	4.41	50	1	140	0	3.41	14
	2	1	1	50	0.1	140	0.9	3.85	50	0.7	140	0.3	4.69	30
	2	1	2	50	1	140	0	3.49	50	0	140	1	3.26	40
	2	1	3	50	1	140	0	3.49	50	0.7	140	0.3	4.69	0
	2	1	4	50	0.1	140	0.9	3.85	50	0	140	1	3.26	5
	2	1	5	50	0.1	140	0.9	3.85	50	0.9	140	0.1	3.67	50
	2	1	6	50	1	140	0	3.49	50	0.7	140	0.3	4.69	40
	2	1	7	50	0.3	140	0.7	4.41	50	0.7	140	0.3	4.69	15
	2	1	8	50	0.9	140	0.1	3.67	50	0	140	1	3.26	15
	2	1	9	50	0.9	140	0.1	3.67	50	1	140	0	3.49	0
	2	1	10	50	0.7	140	0.3	4.69	50	1	140	0	3.49	15
	2	1	11	50	1	140	0	3.49	50	0.9	140	0.1	3.67	5
	2	1	12	50	0.7	140	0.3	4.69	50	0.5	140	0.5	4.92	20
	2	1	13	50	0.1	140	0.9	3.85	50	0.5	140	0.5	4.92	10
	2	1	14	50	1	140	0	3.49	50	0.1	140	0.9	3.85	20
	2	1	15	50	0	140	1	3.26	50	0.9	140	0.1	3.67	60
	2	1	16	50	0.5	140	0.5	4.92	50	0.1	140	0.9	3.85	15
	2	1	17	50	0.3	140	0.7	4.41	50	1	140	0	3.49	80
	2	1	18	50	0.9	140	0.1	3.67	50	0.5	140	0.5	4.92	40
	2	1	19	50	0.9	140	0.1	3.67	50	0.7	140	0.3	4.69	20
	2	1	20	50	0.1	140	0.9	3.85	50	1	140	0	3.49	85
	2	1	21	50	0.7	140	0.3	4.69	50	0.3	140	0.7	4.41	25
	2	1	22	50	0.3	140	0.7	4.41	50	0.7	140	0.3	4.69	60
	2	1	23	50	0.5	140	0.5	4.92	50	0	140	1	3.26	30
	2	1	24	50	0.7	140	0.3	4.69	50	0.5	140	0.5	4.92	10
	2	1	25	50	0.7	140	0.3	4.69	50	0.1	140	0.9	3.85	15
	2	1	26	50	0.5	140	0.5	4.92	50	0.3	140	0.7	4.41	20
	2	1	27	50	0.9	140	0.1	3.67	50	1	140	0	3.49	0
	2	1	28	50	0.5	140	0.5	4.92	50	0.9	140	0.1	3.67	2
	2	1	29	50	0.5	140	0.5	4.92	50	1	140	0	3.49	50
	2	1	30	50	0.9	140	0.1	3.67	50	0.3	140	0.7	4.41	60
	2	1	31	50	0	140	1	3.26	50	0.7	140	0.3	4.69	70
	2	1	32	50	0.3	140	0.7	4.41	50	0.7	140	0.3	4.69	15
	2	1	33	50	0.7	140	0.3	4.69	50	0	140	1	3.26	10
	2	1	34	50	0.9	140	0.1	3.67	50	0.1	140	0.9	3.85	5
	2	1	35	50	0.9	140	0.1	3.67	50	0	140	1	3.26	85
	2	1	36	50	1	140	0	3.49	50	0.5	140	0.5	4.92	60
	2	1	37	50	0.7	140	0.3	4.69	50	1	140	0	3.49	5
	2	1	38	50	0.5	140	0.5	4.92	50	1	140	0	3.49	90
	2	1	39	50	0.5	140	0.5	4.92	50	0.7	140	0.3	4.69	5
	2	1	40	50	0.1	140	0.9	3.85	50	0.5	140	0.5	4.92	4
	2	1	41	50	0.5	140	0.5	4.92	50	0	140	1	3.26	2
	2	1	42	50	0.5	140	0.5	4.92	50	0.3	140	0.7	4.41	1
	2	1	43	50	0	140	1	3.26	50	1	140	0	3.49	85
	2	1	44	50	0.7	140	0.3	4.69	50	0.9	140	0.1	3.67	10
	2	1	45	50	0.3	140	0.7	4.41	50	0.9	140	0.1	3.67	30
	2	1	46	50	1	140	0	3.49	50	0.3	140	0.7	4.41	85
	2	1	47	50	0.9	140	0.1	3.67	50	0.3	140	0.7	4.41	70
	2	1	48	50	0.3	140	0.7	4.41	50	0	140	1	3.26	5
	2	1	49	50	0.9	140	0.1	3.67	50	0.3	140	0.7	4.41	20
	2	1	50	50	0.9	140	0.1	3.67	50	0	140	1	3.26	15
	2	1	51	50	0.1	140	0.9	3.85	50	1	140	0	3.49	80
	2	1	52	50	0.5	140	0.5	4.92	50	0	140	1	3.26	5
	2	1	53	50	0.7	140	0.3	4.69	50	1	140	0	3.49	90
	2	1	54	50	1	140	0	3.49	50	0	140	1	3.26	95
	2	1	55	50	0	140	1	3.26	50	0.3	140	0.7	4.41	2
	2	1	56	50	0.9	140	0.1	3.67	50	0.1	140	0.9	3.85	5
	2	1	57	50	0.9	140	0.1	3.67	50	1	140	0	3.49	20
	2	1	58	50	0.1	140	0.9	3.85	50	0.5	140	0.5	4.92	5
	2	1	59	50	0.7	140	0.3	4.69	50	0.9	140	0.1	3.67	10
	2	1	60	50	0	140	1	3.26	50	1	140	0	3.49	60
	2	1	61	50	0.7	140	0.3	4.69	50	0.3	140	0.7	4.41	30
	2	1	62	50	0	140	1	3.26	50	0.3	140	0.7	4.41	5
	2	1	63	50	0.1	140	0.9	3.85	50	0.3	140	0.7	4.41	0
	2	1	64	50	1	140	0	3.49	50	0.9	140	0.1	3.67	9
	2	1	65	50	0.9	140	0.1	3.67	50	0.5	140	0.5	4.92	20
	2	1	66	50	0.9	140	0.1	3.67	50	0.7	140	0.3	4.69	1
	2	1	67	50	0.7	140	0.3	4.69	50	0.1	140	0.9	3.85	2
	2	1	68	50	0	140	1	3.26	50	0.1	140	0.9	3.85	3
	2	1	69	50	0.1	140	0.9	3.85	50	0.3	140	0.7	4.41	1
	2	1	70	50	0.9	140	0.1	3.67	50	0.1	140	0.9	3.85	40
	2	1	71	50	0.7	140	0.3	4.69	50	0	140	1	3.26	40
	2	1	72	50	0	140	1	3.26	50	0.7	140	0.3	4.69	50
	2	1	73	50	0.7	140	0.3	4.69	50	0	140	1	3.26	60
	2	1	74	50	0	140	1	3.26	50	0.1	140	0.9	3.85	40
	2	1	75	50	1	140	0	3.49	50	0	140	1	3.26	60
	2	1	76	50	0.7	140	0.3	4.69	50	0.9	140	0.1	3.67	10
	2	1	77	50	1	140	0	3.49	50	0.3	140	0.7	4.41	20
	2	1	78	50	0	140	1	3.26	50	0.3	140	0.7	4.41	10
	2	1	79	50	0.1	140	0.9	3.85	50	0	140	1	3.26	5
	2	1	80	50	1	140	0	3.49	50	0.5	140	0.5	4.92	70
	2	1	81	50	0.9	140	0.1	3.67	50	0.7	140	0.3	4.69	0
	2	1	82	50	0.5	140	0.5	4.92	50	0.9	140	0.1	3.67	15
	2	1	83	50	0.3	140	0.7	4.41	50	1	140	0	3.49	40
	2	1	84	50	0.3	140	0.7	4.41	50	0.9	140	0.1	3.67	20
	2	1	85	50	0	140	1	3.26	50	0.9	140	0.1	3.67	40
	2	1	86	50	0	140	1	3.26	50	1	140	0	3.49	30
	2	1	87	50	1	140	0	3.49	50	0.5	140	0.5	4.92	70
	2	1	88	50	0.5	140	0.5	4.92	50	0.3	140	0.7	4.41	5
	2	1	89	50	0.3	140	0.7	4.41	50	0.9	140	0.1	3.67	70
	2	1	90	50	0.3	140	0.7	4.41	50	0	140	1	3.26	10
	2	1	91	50	0.9	140	0.1	3.67	50	0.5	140	0.5	4.92	60
	2	1	92	50	0.1	140	0.9	3.85	50	0.7	140	0.3	4.69	70
	2	1	93	50	0.1	140	0.9	3.85	50	0.7	140	0.3	4.69	60
	2	1	94	50	0.7	140	0.3	4.69	50	0.1	140	0.9	3.85	40
	2	1	95	50	0.5	140	0.5	4.92	50	0.1	140	0.9	3.85	10
	2	1	96	50	0.1	140	0.9	3.85	50	0.9	140	0.1	3.67	85
	2	1	97	50	0.5	140	0.5	4.92	50	0.9	140	0.1	3.67	20
	2	1	98	50	0.1	140	0.9	3.85	50	0	140	1	3.26	2
	2	1	99	50	0.1	140	0.9	3.85	50	0.9	140	0.1	3.67	80
	2	1	100	50	0.5	140	0.5	4.92	50	0.7	140	0.3	4.69	10
	2	1	101	50	0.3	140	0.7	4.41	50	1	140	0	3.49	90
	2	1	102	50	1	140	0	3.49	50	0.9	140	0.1	3.67	20
	2	1	103	50	1	140	0	3.49	50	0.7	140	0.3	4.69	25
	2	1	104	50	0.7	140	0.3	4.69	50	0.5	140	0.5	4.92	70
	2	1	105	50	0.3	140	0.7	4.41	50	0.5	140	0.5	4.92	5
	2	1	106	50	0.5	140	0.5	4.92	50	0.7	140	0.3	4.69	5
	2	1	107	50	0	140	1	3.26	50	0.7	140	0.3	4.69	34
	2	1	108	50	1	140	0	3.49	50	0.1	140	0.9	3.85	75
	2	1	109	50	0	140	1	3.26	50	0.5	140	0.5	4.92	5
	2	1	110	50	0.3	140	0.7	4.41	50	0.1	140	0.9	3.85	5
	2	1	111	50	0	140	1	3.26	50	0.9	140	0.1	3.67	70
	2	1	112	50	0	140	1	3.26	50	0.5	140	0.5	4.92	5
	2	1	113	50	0.3	140	0.7	4.41	50	0.5	140	0.5	4.92	10
	2	1	114	50	0	140	1	3.26	50	0.5	140	0.5	4.92	20
	2	1	115	50	0.1	140	0.9	3.85	50	0.3	140	0.7	4.41	5
	2	1	116	50	0.3	140	0.7	4.41	50	0.1	140	0.9	3.85	5
	2	1	117	50	0.3	140	0.7	4.41	50	0	140	1	3.26	2
	2	1	118	50	0	140	1	3.26	50	0.1	140	0.9	3.85	1
	2	1	119	50	0.7	140	0.3	4.69	50	0.3	140	0.7	4.41	25
	2	1	120	50	0.3	140	0.7	4.41	50	0.5	140	0.5	4.92	10
	2	1	121	50	0.1	140	0.9	3.85	50	1	140	0	3.49	60
	2	1	122	50	1	140	0	3.49	50	0.1	140	0.9	3.85	80
	2	1	123	50	1	140	0	3.49	50	0.3	140	0.7	4.41	100
	2	1	124	50	0.5	140	0.5	4.92	50	1	140	0	3.49	20
	2	1	125	50	0.3	140	0.7	4.41	50	0.1	140	0.9	3.85	5
	2	1	126	50	0.5	140	0.5	4.92	50	0.1	140	0.9	3.85	10
	3	1	1	50	0.5	140	0.5	5.63	50	0.1	140	0.9	3.54	20
	3	1	2	50	0.9	140	0.1	4.03	50	0.7	140	0.3	4.78	5
	3	1	3	50	0.9	140	0.1	4.03	50	0	140	1	3.34	30
	3	1	4	50	0	140	1	3.34	50	1	140	0	3.97	40
	3	1	5	50	0.7	140	0.3	4.78	50	0.9	140	0.1	4.03	3
	3	1	6	50	0.1	140	0.9	3.54	50	0.3	140	0.7	4.5	3
	3	1	7	50	0.5	140	0.5	5.63	50	0	140	1	3.34	20
	3	1	8	50	0.1	140	0.9	3.54	50	0.7	140	0.3	4.78	30
	3	1	9	50	1	140	0	3.97	50	0.7	140	0.3	4.78	10
	3	1	10	50	0.7	140	0.3	4.78	50	0.9	140	0.1	4.03	20
	3	1	11	50	0.7	140	0.3	4.78	50	0.1	140	0.9	3.54	60
	3	1	12	50	0.3	140	0.7	4.5	50	0	140	1	3.34	3
	3	1	13	50	0.9	140	0.1	4.03	50	0.1	140	0.9	3.54	20
	3	1	14	50	0.5	140	0.5	5.63	50	0	140	1	3.34	10
	3	1	15	50	0	140	1	3.34	50	0.3	140	0.7	4.5	5
	3	1	16	50	0	140	1	3.34	50	0.3	140	0.7	4.5	10
	3	1	17	50	0.9	140	0.1	4.03	50	0.5	140	0.5	5.63	5
	3	1	18	50	0.9	140	0.1	4.03	50	0.5	140	0.5	5.63	20
	3	1	19	50	0.5	140	0.5	5.63	50	0.7	140	0.3	4.78	10
	3	1	20	50	0.5	140	0.5	5.63	50	1	140	0	3.97	40
	3	1	21	50	1	140	0	3.97	50	0.1	140	0.9	3.54	40
	3	1	22	50	0.7	140	0.3	4.78	50	1	140	0	3.97	20
	3	1	23	50	0.7	140	0.3	4.78	50	0	140	1	3.34	30
	3	1	24	50	0.9	140	0.1	4.03	50	0.3	140	0.7	4.5	30
	3	1	25	50	1	140	0	3.97	50	0.9	140	0.1	4.03	10
	3	1	26	50	0.1	140	0.9	3.54	50	0.5	140	0.5	5.63	10
	3	1	27	50	0.1	140	0.9	3.54	50	1	140	0	3.97	35
	3	1	28	50	0.7	140	0.3	4.78	50	0.3	140	0.7	4.5	20
	3	1	29	50	1	140	0	3.97	50	0.1	140	0.9	3.54	25
	3	1	30	50	0.7	140	0.3	4.78	50	0.9	140	0.1	4.03	15
	3	1	31	50	0	140	1	3.34	50	0.7	140	0.3	4.78	15
	3	1	32	50	1	140	0	3.97	50	0.3	140	0.7	4.5	10
	3	1	33	50	1	140	0	3.97	50	0.7	140	0.3	4.78	15
	3	1	34	50	0.5	140	0.5	5.63	50	0.7	140	0.3	4.78	5
	3	1	35	50	0.7	140	0.3	4.78	50	0	140	1	3.34	20
	3	1	36	50	0.3	140	0.7	4.5	50	1	140	0	3.97	60
	3	1	37	50	0.3	140	0.7	4.5	50	0.9	140	0.1	4.03	40
	3	1	38	50	0	140	1	3.34	50	0.1	140	0.9	3.54	3
	3	1	39	50	0.3	140	0.7	4.5	50	0.7	140	0.3	4.78	30
	3	1	40	50	1	140	0	3.97	50	0.3	140	0.7	4.5	40
	3	1	41	50	0.1	140	0.9	3.54	50	1	140	0	3.97	50
	3	1	42	50	1	140	0	3.97	50	0.9	140	0.1	4.03	5
	3	1	43	50	0.1	140	0.9	3.54	50	0.5	140	0.5	5.63	20
	3	1	44	50	1	140	0	3.97	50	0.3	140	0.7	4.5	40
	3	1	45	50	0.9	140	0.1	4.03	50	1	140	0	3.97	10
	3	1	46	50	0.7	140	0.3	4.78	50	0.1	140	0.9	3.54	40
	3	1	47	50	1	140	0	3.97	50	0.7	140	0.3	4.78	15
	3	1	48	50	0.3	140	0.7	4.5	50	0.5	140	0.5	5.63	10
	3	1	49	50	0.7	140	0.3	4.78	50	0	140	1	3.34	20
	3	1	50	50	0.5	140	0.5	5.63	50	0.3	140	0.7	4.5	10
	3	1	51	50	0.5	140	0.5	5.63	50	0.9	140	0.1	4.03	45
	3	1	52	50	0.1	140	0.9	3.54	50	0.9	140	0.1	4.03	40
	3	1	53	50	0.7	140	0.3	4.78	50	0.3	140	0.7	4.5	45
	3	1	54	50	0.5	140	0.5	5.63	50	0.7	140	0.3	4.78	20
	3	1	55	50	0.1	140	0.9	3.54	50	0	140	1	3.34	5
	3	1	56	50	1	140	0	3.97	50	0	140	1	3.34	30
	3	1	57	50	0	140	1	3.34	50	0.1	140	0.9	3.54	5
	3	1	58	50	0.9	140	0.1	4.03	50	0	140	1	3.34	10
	3	1	59	50	0.9	140	0.1	4.03	50	0.1	140	0.9	3.54	15
	3	1	60	50	0.1	140	0.9	3.54	50	0.3	140	0.7	4.5	5
	3	1	61	50	0.9	140	0.1	4.03	50	1	140	0	3.97	10
	3	1	62	50	1	140	0	3.97	50	0	140	1	3.34	30
	3	1	63	50	1	140	0	3.97	50	0.9	140	0.1	4.03	3
	3	1	64	50	1	140	0	3.97	50	0.5	140	0.5	5.63	10
	3	1	65	50	0.5	140	0.5	5.63	50	1	140	0	3.97	30
	3	1	66	50	0.1	140	0.9	3.54	50	0.3	140	0.7	4.5	20
	3	1	67	50	0.3	140	0.7	4.5	50	0.5	140	0.5	5.63	30
	3	1	68	50	0.5	140	0.5	5.63	50	0.1	140	0.9	3.54	25
	3	1	69	50	0.5	140	0.5	5.63	50	0.9	140	0.1	4.03	35
	3	1	70	50	0.3	140	0.7	4.5	50	0.5	140	0.5	5.63	40
	3	1	71	50	0.9	140	0.1	4.03	50	0.7	140	0.3	4.78	10
	3	1	72	50	0.7	140	0.3	4.78	50	0.5	140	0.5	5.63	15
	3	1	73	50	0	140	1	3.34	50	0.9	140	0.1	4.03	40
	3	1	74	50	0.3	140	0.7	4.5	50	0.1	140	0.9	3.54	20
	3	1	75	50	0.1	140	0.9	3.54	50	0.7	140	0.3	4.78	40
	3	1	76	50	0.1	140	0.9	3.54	50	1	140	0	3.97	60
	3	1	77	50	0.3	140	0.7	4.5	50	0.1	140	0.9	3.54	10
	3	1	78	50	0	140	1	3.34	50	0.7	140	0.3	4.78	25
	3	1	79	50	0.3	140	0.7	4.5	50	0.9	140	0.1	4.03	40
	3	1	80	50	0.9	140	0.1	4.03	50	0.7	140	0.3	4.78	20
	3	1	81	50	1	140	0	3.97	50	0.1	140	0.9	3.54	65
	3	1	82	50	0.5	140	0.5	5.63	50	0.3	140	0.7	4.5	20
	3	1	83	50	0.1	140	0.9	3.54	50	0.9	140	0.1	4.03	50
	3	1	84	50	0	140	1	3.34	50	0.5	140	0.5	5.63	30
	3	1	85	50	0.3	140	0.7	4.5	50	0.9	140	0.1	4.03	50
	3	1	86	50	0	140	1	3.34	50	0.7	140	0.3	4.78	45
	3	1	87	50	0	140	1	3.34	50	0.9	140	0.1	4.03	50
	3	1	88	50	0.5	140	0.5	5.63	50	0	140	1	3.34	40
	3	1	89	50	0	140	1	3.34	50	0.3	140	0.7	4.5	20
	3	1	90	50	0.3	140	0.7	4.5	50	1	140	0	3.97	60
	3	1	91	50	0.1	140	0.9	3.54	50	0.9	140	0.1	4.03	60
	3	1	92	50	0.7	140	0.3	4.78	50	0.3	140	0.7	4.5	30
	3	1	93	50	0.3	140	0.7	4.5	50	0.7	140	0.3	4.78	30
	3	1	94	50	0	140	1	3.34	50	0.5	140	0.5	5.63	30
	3	1	95	50	0.7	140	0.3	4.78	50	0.5	140	0.5	5.63	3
	3	1	96	50	0.1	140	0.9	3.54	50	0	140	1	3.34	2
	3	1	97	50	0.7	140	0.3	4.78	50	0.1	140	0.9	3.54	30
	3	1	98	50	0	140	1	3.34	50	0.9	140	0.1	4.03	50
	3	1	99	50	0.1	140	0.9	3.54	50	0	140	1	3.34	2
	3	1	100	50	0	140	1	3.34	50	1	140	0	3.97	45
	3	1	101	50	0.7	140	0.3	4.78	50	1	140	0	3.97	15
	3	1	102	50	0.9	140	0.1	4.03	50	0.5	140	0.5	5.63	10
	3	1	103	50	0.3	140	0.7	4.5	50	1	140	0	3.97	40
	3	1	104	50	0.1	140	0.9	3.54	50	0.7	140	0.3	4.78	40
	3	1	105	50	0.7	140	0.3	4.78	50	0.5	140	0.5	5.63	20
	3	1	106	50	0.9	140	0.1	4.03	50	1	140	0	3.97	10
	3	1	107	50	0.5	140	0.5	5.63	50	1	140	0	3.97	20
	3	1	108	50	0.3	140	0.7	4.5	50	0	140	1	3.34	10
	3	1	109	50	0.9	140	0.1	4.03	50	0.3	140	0.7	4.5	10
	3	1	110	50	0.3	140	0.7	4.5	50	0	140	1	3.34	10
	3	1	111	50	0.7	140	0.3	4.78	50	1	140	0	3.97	10
	3	1	112	50	0.3	140	0.7	4.5	50	0.7	140	0.3	4.78	5
	3	1	113	50	0.5	140	0.5	5.63	50	0.1	140	0.9	3.54	20
	3	1	114	50	0.9	140	0.1	4.03	50	0.1	140	0.9	3.54	30
	3	1	115	50	1	140	0	3.97	50	0	140	1	3.34	40
	3	1	116	50	1	140	0	3.97	50	0.5	140	0.5	5.63	20
	3	1	117	50	0.5	140	0.5	5.63	50	0.9	140	0.1	4.03	15
	3	1	118	50	1	140	0	3.97	50	0.5	140	0.5	5.63	20
	3	1	119	50	0.9	140	0.1	4.03	50	0.3	140	0.7	4.5	35
	3	1	120	50	0	140	1	3.34	50	0.1	140	0.9	3.54	10
	3	1	121	50	0.9	140	0.1	4.03	50	0	140	1	3.34	30
	3	1	122	50	0	140	1	3.34	50	1	140	0	3.97	40
	3	1	123	50	0.3	140	0.7	4.5	50	0.1	140	0.9	3.54	10
	3	1	124	50	0	140	1	3.34	50	0.5	140	0.5	5.63	30
	3	1	125	50	0.5	140	0.5	5.63	50	0.3	140	0.7	4.5	10
	3	1	126	50	0.1	140	0.9	3.54	50	0.5	140	0.5	5.63	20
	4	1	1	50	0.7	140	0.3	5.72	50	0	140	1	3.49	25
	4	1	2	50	0.9	140	0.1	4.68	50	0.3	140	0.7	4.83	35
	4	1	3	50	0.3	140	0.7	4.83	50	0.5	140	0.5	5.91	15
	4	1	4	50	0.9	140	0.1	4.68	50	0	140	1	3.49	23
	4	1	5	50	0.9	140	0.1	4.68	50	0.7	140	0.3	5.72	25
	4	1	6	50	0	140	1	3.49	50	0.9	140	0.1	4.68	55
	4	1	7	50	0.9	140	0.1	4.68	50	0.7	140	0.3	5.72	12
	4	1	8	50	0.5	140	0.5	5.91	50	1	140	0	4.69	65
	4	1	9	50	0.7	140	0.3	5.72	50	0.3	140	0.7	4.83	45
	4	1	10	50	0.9	140	0.1	4.68	50	1	140	0	4.69	0
	4	1	11	50	0.9	140	0.1	4.68	50	0.1	140	0.9	3.85	45
	4	1	12	50	0.1	140	0.9	3.85	50	0	140	1	3.49	2
	4	1	13	50	0.5	140	0.5	5.91	50	0.9	140	0.1	4.68	65
	4	1	14	50	1	140	0	4.69	50	0	140	1	3.49	55
	4	1	15	50	1	140	0	4.69	50	0.9	140	0.1	4.68	25
	4	1	16	50	0	140	1	3.49	50	0.5	140	0.5	5.91	20
	4	1	17	50	0.5	140	0.5	5.91	50	0.3	140	0.7	4.83	13
	4	1	18	50	0.9	140	0.1	4.68	50	0.5	140	0.5	5.91	20
	4	1	19	50	0.5	140	0.5	5.91	50	0.9	140	0.1	4.68	19
	4	1	20	50	1	140	0	4.69	50	0.9	140	0.1	4.68	10
	4	1	21	50	1	140	0	4.69	50	0.5	140	0.5	5.91	30
	4	1	22	50	0.7	140	0.3	5.72	50	0.3	140	0.7	4.83	12
	4	1	23	50	1	140	0	4.69	50	0.7	140	0.3	5.72	10
	4	1	24	50	0.7	140	0.3	5.72	50	0.5	140	0.5	5.91	20
	4	1	25	50	1	140	0	4.69	50	0.1	140	0.9	3.85	22
	4	1	26	50	1	140	0	4.69	50	0.7	140	0.3	5.72	12
	4	1	27	50	0.9	140	0.1	4.68	50	0.1	140	0.9	3.85	8
	4	1	28	50	0	140	1	3.49	50	1	140	0	4.69	45
	4	1	29	50	0.5	140	0.5	5.91	50	0.7	140	0.3	5.72	5
	4	1	30	50	0	140	1	3.49	50	1	140	0	4.69	65
	4	1	31	50	0.1	140	0.9	3.85	50	0.7	140	0.3	5.72	18
	4	1	32	50	0.3	140	0.7	4.83	50	0.9	140	0.1	4.68	62
	4	1	33	50	0.1	140	0.9	3.85	50	0.3	140	0.7	4.83	22
	4	1	34	50	0	140	1	3.49	50	0.9	140	0.1	4.68	42
	4	1	35	50	0	140	1	3.49	50	0.3	140	0.7	4.83	11
	4	1	36	50	0.5	140	0.5	5.91	50	0	140	1	3.49	25
	4	1	37	50	0.5	140	0.5	5.91	50	1	140	0	4.69	75
	4	1	38	50	0.5	140	0.5	5.91	50	0.3	140	0.7	4.83	45
	4	1	39	50	0.3	140	0.7	4.83	50	0.5	140	0.5	5.91	10
	4	1	40	50	0.1	140	0.9	3.85	50	0.7	140	0.3	5.72	60
	4	1	41	50	0.3	140	0.7	4.83	50	1	140	0	4.69	65
	4	1	42	50	1	140	0	4.69	50	0	140	1	3.49	75
	4	1	43	50	0.5	140	0.5	5.91	50	0.3	140	0.7	4.83	10
	4	1	44	50	0.9	140	0.1	4.68	50	0.3	140	0.7	4.83	35
	4	1	45	50	0.7	140	0.3	5.72	50	0.9	140	0.1	4.68	40
	4	1	46	50	0	140	1	3.49	50	0.7	140	0.3	5.72	30
	4	1	47	50	0.3	140	0.7	4.83	50	1	140	0	4.69	65
	4	1	48	50	1	140	0	4.69	50	0.5	140	0.5	5.91	75
	4	1	49	50	1	140	0	4.69	50	0.1	140	0.9	3.85	65
	4	1	50	50	0.9	140	0.1	4.68	50	0.3	140	0.7	4.83	25
	4	1	51	50	0.7	140	0.3	5.72	50	0	140	1	3.49	15
	4	1	52	50	0.1	140	0.9	3.85	50	0.5	140	0.5	5.91	17
	4	1	53	50	0.1	140	0.9	3.85	50	1	140	0	4.69	85
	4	1	54	50	0	140	1	3.49	50	0.9	140	0.1	4.68	75
	4	1	55	50	1	140	0	4.69	50	0.3	140	0.7	4.83	75
	4	1	56	50	0.1	140	0.9	3.85	50	0	140	1	3.49	1
	4	1	57	50	0	140	1	3.49	50	0.3	140	0.7	4.83	3
	4	1	58	50	0.3	140	0.7	4.83	50	0	140	1	3.49	12
	4	1	59	50	0.1	140	0.9	3.85	50	0.9	140	0.1	4.68	65
	4	1	60	50	0.5	140	0.5	5.91	50	0.1	140	0.9	3.85	45
	4	1	61	50	0.3	140	0.7	4.83	50	0.9	140	0.1	4.68	55
	4	1	62	50	0	140	1	3.49	50	0.5	140	0.5	5.91	25
	4	1	63	50	0.5	140	0.5	5.91	50	0.7	140	0.3	5.72	45
	4	1	64	50	0.1	140	0.9	3.85	50	0.9	140	0.1	4.68	50
	4	1	65	50	1	140	0	4.69	50	0.5	140	0.5	5.91	25
	4	1	66	50	0.5	140	0.5	5.91	50	0.7	140	0.3	5.72	0
	4	1	67	50	0.5	140	0.5	5.91	50	0.1	140	0.9	3.85	25
	4	1	68	50	0.1	140	0.9	3.85	50	0.5	140	0.5	5.91	25
	4	1	69	50	0.7	140	0.3	5.72	50	0.9	140	0.1	4.68	35
	4	1	70	50	0.1	140	0.9	3.85	50	0	140	1	3.49	0
	4	1	71	50	1	140	0	4.69	50	0.7	140	0.3	5.72	35
	4	1	72	50	0.3	140	0.7	4.83	50	1	140	0	4.69	55
	4	1	73	50	0.3	140	0.7	4.83	50	0.7	140	0.3	5.72	10
	4	1	74	50	0	140	1	3.49	50	0.1	140	0.9	3.85	2
	4	1	75	50	0	140	1	3.49	50	0.7	140	0.3	5.72	25
	4	1	76	50	0	140	1	3.49	50	0.5	140	0.5	5.91	20
	4	1	77	50	0.5	140	0.5	5.91	50	0.1	140	0.9	3.85	25
	4	1	78	50	1	140	0	4.69	50	0.1	140	0.9	3.85	36
	4	1	79	50	0.1	140	0.9	3.85	50	0.3	140	0.7	4.83	6
	4	1	80	50	0.3	140	0.7	4.83	50	0.7	140	0.3	5.72	20
	4	1	81	50	0.9	140	0.1	4.68	50	0	140	1	3.49	45
	4	1	82	50	0.1	140	0.9	3.85	50	0.9	140	0.1	4.68	55
	4	1	83	50	0.7	140	0.3	5.72	50	1	140	0	4.69	20
	4	1	84	50	0	140	1	3.49	50	0.7	140	0.3	5.72	10
	4	1	85	50	0.3	140	0.7	4.83	50	0.1	140	0.9	3.85	5
	4	1	86	50	0.5	140	0.5	5.91	50	0.9	140	0.1	4.68	35
	4	1	87	50	0	140	1	3.49	50	0.3	140	0.7	4.83	10
	4	1	88	50	0.7	140	0.3	5.72	50	1	140	0	4.69	45
	4	1	89	50	0.3	140	0.7	4.83	50	0.1	140	0.9	3.85	15
	4	1	90	50	1	140	0	4.69	50	0	140	1	3.49	55
	4	1	91	50	0.3	140	0.7	4.83	50	0.1	140	0.9	3.85	5
	4	1	92	50	0.7	140	0.3	5.72	50	0.3	140	0.7	4.83	15
	4	1	93	50	0.5	140	0.5	5.91	50	0	140	1	3.49	10
	4	1	94	50	0.7	140	0.3	5.72	50	0.1	140	0.9	3.85	15
	4	1	95	50	1	140	0	4.69	50	0.9	140	0.1	4.68	10
	4	1	96	50	1	140	0	4.69	50	0.3	140	0.7	4.83	65
	4	1	97	50	0	140	1	3.49	50	0.1	140	0.9	3.85	5
	4	1	98	50	0.1	140	0.9	3.85	50	1	140	0	4.69	75
	4	1	99	50	0.7	140	0.3	5.72	50	0.1	140	0.9	3.85	35
	4	1	100	50	0.1	140	0.9	3.85	50	0.7	140	0.3	5.72	25
	4	1	101	50	0.7	140	0.3	5.72	50	0.9	140	0.1	4.68	35
	4	1	102	50	0.9	140	0.1	4.68	50	0.5	140	0.5	5.91	45
	4	1	103	50	0.1	140	0.9	3.85	50	0.3	140	0.7	4.83	20
	4	1	104	50	0.1	140	0.9	3.85	50	1	140	0	4.69	80
	4	1	105	50	0.9	140	0.1	4.68	50	0.5	140	0.5	5.91	65
	4	1	106	50	0.3	140	0.7	4.83	50	0	140	1	3.49	30
	4	1	107	50	0.7	140	0.3	5.72	50	0.1	140	0.9	3.85	17
	4	1	108	50	0.7	140	0.3	5.72	50	1	140	0	4.69	55
	4	1	109	50	0.9	140	0.1	4.68	50	0.1	140	0.9	3.85	35
	4	1	110	50	0.3	140	0.7	4.83	50	0	140	1	3.49	25
	4	1	111	50	0.3	140	0.7	4.83	50	0.5	140	0.5	5.91	25
	4	1	112	50	1	140	0	4.69	50	0.3	140	0.7	4.83	75
	4	1	113	50	0.7	140	0.3	5.72	50	0.5	140	0.5	5.91	15
	4	1	114	50	0.5	140	0.5	5.91	50	0	140	1	3.49	32
	4	1	115	50	0.7	140	0.3	5.72	50	0.5	140	0.5	5.91	20
	4	1	116	50	0.1	140	0.9	3.85	50	0.5	140	0.5	5.91	10
	4	1	117	50	0.3	140	0.7	4.83	50	0.9	140	0.1	4.68	45
	4	1	118	50	0	140	1	3.49	50	0.1	140	0.9	3.85	10
	4	1	119	50	0.9	140	0.1	4.68	50	0.7	140	0.3	5.72	25
	4	1	120	50	0	140	1	3.49	50	1	140	0	4.69	65
	4	1	121	50	0.9	140	0.1	4.68	50	1	140	0	4.69	20
	4	1	122	50	0.9	140	0.1	4.68	50	0	140	1	3.49	45
	4	1	123	50	0.3	140	0.7	4.83	50	0.7	140	0.3	5.72	15
	4	1	124	50	0.7	140	0.3	5.72	50	0	140	1	3.49	18
	4	1	125	50	0.5	140	0.5	5.91	50	1	140	0	4.69	68
	4	1	126	50	0.9	140	0.1	4.68	50	1	140	0	4.69	30
	5	1	1	50	1	140	0	4.16	50	0	140	1	3.38	45
	5	1	2	50	0.3	140	0.7	4.64	50	0.1	140	0.9	3.76	25
	5	1	3	50	0.3	140	0.7	4.64	50	0.9	140	0.1	5.51	40
	5	1	4	50	0.9	140	0.1	5.51	50	1	140	0	4.16	25
	5	1	5	50	0.1	140	0.9	3.76	50	1	140	0	4.16	75
	5	1	6	50	0.3	140	0.7	4.64	50	0	140	1	3.38	20
	5	1	7	50	0.1	140	0.9	3.76	50	0.3	140	0.7	4.64	18
	5	1	8	50	0	140	1	3.38	50	0.9	140	0.1	5.51	78
	5	1	9	50	0.5	140	0.5	5.77	50	0.7	140	0.3	5.63	40
	5	1	10	50	0.3	140	0.7	4.64	50	1	140	0	4.16	80
	5	1	11	50	0.7	140	0.3	5.63	50	0.5	140	0.5	5.77	10
	5	1	12	50	0.9	140	0.1	5.51	50	0.3	140	0.7	4.64	13
	5	1	13	50	0	140	1	3.38	50	0.5	140	0.5	5.77	11
	5	1	14	50	0.7	140	0.3	5.63	50	0.3	140	0.7	4.64	10
	5	1	15	50	0.5	140	0.5	5.77	50	0.3	140	0.7	4.64	8
	5	1	16	50	0.9	140	0.1	5.51	50	0.5	140	0.5	5.77	13
	5	1	17	50	0.7	140	0.3	5.63	50	0.5	140	0.5	5.77	13.5
	5	1	18	50	0.1	140	0.9	3.76	50	0	140	1	3.38	7
	5	1	19	50	0.9	140	0.1	5.51	50	0	140	1	3.38	25
	5	1	20	50	0.5	140	0.5	5.77	50	0	140	1	3.38	17
	5	1	21	50	1	140	0	4.16	50	0.5	140	0.5	5.77	34
	5	1	22	50	0.3	140	0.7	4.64	50	0.1	140	0.9	3.76	9
	5	1	23	50	0.5	140	0.5	5.77	50	0.9	140	0.1	5.51	34
	5	1	24	50	0.5	140	0.5	5.77	50	1	140	0	4.16	68
	5	1	25	50	0.3	140	0.7	4.64	50	0.1	140	0.9	3.76	4.5
	5	1	26	50	0.1	140	0.9	3.76	50	0.7	140	0.3	5.63	34
	5	1	27	50	0.1	140	0.9	3.76	50	0	140	1	3.38	4.5
	5	1	28	50	0.1	140	0.9	3.76	50	1	140	0	4.16	75
	5	1	29	50	0.9	140	0.1	5.51	50	0.7	140	0.3	5.63	3.5
	5	1	30	50	0.7	140	0.3	5.63	50	0.5	140	0.5	5.77	3
	5	1	31	50	1	140	0	4.16	50	0.9	140	0.1	5.51	13
	5	1	32	50	1	140	0	4.16	50	0.3	140	0.7	4.64	30.5
	5	1	33	50	0.5	140	0.5	5.77	50	1	140	0	4.16	30.1
	5	1	34	50	0.5	140	0.5	5.77	50	0.3	140	0.7	4.64	3.8
	5	1	35	50	0	140	1	3.38	50	1	140	0	4.16	78
	5	1	36	50	1	140	0	4.16	50	0	140	1	3.38	82
	5	1	37	50	1	140	0	4.16	50	0.9	140	0.1	5.51	34.5
	5	1	38	50	0.7	140	0.3	5.63	50	1	140	0	4.16	67.8
	5	1	39	50	0	140	1	3.38	50	0.5	140	0.5	5.77	21.3
	5	1	40	50	1	140	0	4.16	50	0.7	140	0.3	5.63	22.3
	5	1	41	50	0.7	140	0.3	5.63	50	1	140	0	4.16	38
	5	1	42	50	0.3	140	0.7	4.64	50	0.7	140	0.3	5.63	9.8
	5	1	43	50	0.1	140	0.9	3.76	50	0.7	140	0.3	5.63	10.1
	5	1	44	50	0.3	140	0.7	4.64	50	0.5	140	0.5	5.77	7.8
	5	1	45	50	0.7	140	0.3	5.63	50	1	140	0	4.16	47.8
	5	1	46	50	0.5	140	0.5	5.77	50	0	140	1	3.38	12.3
	5	1	47	50	0.3	140	0.7	4.64	50	0.7	140	0.3	5.63	18.9
	5	1	48	50	0.7	140	0.3	5.63	50	0	140	1	3.38	13.5
	5	1	49	50	0.1	140	0.9	3.76	50	0.9	140	0.1	5.51	31.8
	5	1	50	50	1	140	0	4.16	50	0.3	140	0.7	4.64	49.8
	5	1	51	50	0.7	140	0.3	5.63	50	0.1	140	0.9	3.76	12.12
	5	1	52	50	0	140	1	3.38	50	1	140	0	4.16	68.9
	5	1	53	50	0	140	1	3.38	50	0.3	140	0.7	4.64	7.5
	5	1	54	50	0	140	1	3.38	50	0.9	140	0.1	5.51	48.5
	5	1	55	50	0.3	140	0.7	4.64	50	0.5	140	0.5	5.77	18.7
	5	1	56	50	0.3	140	0.7	4.64	50	0.7	140	0.3	5.63	21
	5	1	57	50	0.7	140	0.3	5.63	50	0.9	140	0.1	5.51	12.8
	5	1	58	50	1	140	0	4.16	50	0.5	140	0.5	5.77	49.8
	5	1	59	50	0.1	140	0.9	3.76	50	0.7	140	0.3	5.63	12.8
	5	1	60	50	0.7	140	0.3	5.63	50	0.1	140	0.9	3.76	10.9
	5	1	61	50	1	140	0	4.16	50	0.1	140	0.9	3.76	64
	5	1	62	50	0.1	140	0.9	3.76	50	0.9	140	0.1	5.51	65.5
	5	1	63	50	0.9	140	0.1	5.51	50	0.7	140	0.3	5.63	13.1
	5	1	64	50	0.9	140	0.1	5.51	50	0.1	140	0.9	3.76	31.5
	5	1	65	50	0	140	1	3.38	50	0.7	140	0.3	5.63	37.5
	5	1	66	50	0.9	140	0.1	5.51	50	0.5	140	0.5	5.77	13.8
	5	1	67	50	0.3	140	0.7	4.64	50	0	140	1	3.38	7.5
	5	1	68	50	0.7	140	0.3	5.63	50	0.3	140	0.7	4.64	17.5
	5	1	69	50	0	140	1	3.38	50	0.7	140	0.3	5.63	31
	5	1	70	50	0.9	140	0.1	5.51	50	0.1	140	0.9	3.76	41.2
	5	1	71	50	0.3	140	0.7	4.64	50	0.9	140	0.1	5.51	51.8
	5	1	72	50	0.7	140	0.3	5.63	50	0.9	140	0.1	5.51	63
	5	1	73	50	0.3	140	0.7	4.64	50	0.9	140	0.1	5.51	58.9
	5	1	74	50	0.1	140	0.9	3.76	50	0.5	140	0.5	5.77	21
	5	1	75	50	0.5	140	0.5	5.77	50	0.9	140	0.1	5.51	23.5
	5	1	76	50	1	140	0	4.16	50	0.3	140	0.7	4.64	39.8
	5	1	77	50	1	140	0	4.16	50	0	140	1	3.38	42
	5	1	78	50	0	140	1	3.38	50	0.1	140	0.9	3.76	4.5
	5	1	79	50	0.9	140	0.1	5.51	50	0	140	1	3.38	51.2
	5	1	80	50	0.9	140	0.1	5.51	50	0.5	140	0.5	5.77	37.8
	5	1	81	50	0	140	1	3.38	50	0.1	140	0.9	3.76	4.1
	5	1	82	50	0.7	140	0.3	5.63	50	0	140	1	3.38	13.4
	5	1	83	50	0.5	140	0.5	5.77	50	0	140	1	3.38	14.5
	5	1	84	50	0.5	140	0.5	5.77	50	1	140	0	4.16	62.1
	5	1	85	50	1	140	0	4.16	50	0.7	140	0.3	5.63	28.7
	5	1	86	50	0.9	140	0.1	5.51	50	0.7	140	0.3	5.63	20.1
	5	1	87	50	1	140	0	4.16	50	0.1	140	0.9	3.76	65.4
	5	1	88	50	0.7	140	0.3	5.63	50	0.9	140	0.1	5.51	21
	5	1	89	50	0.5	140	0.5	5.77	50	0.1	140	0.9	3.76	13
	5	1	90	50	0.9	140	0.1	5.51	50	0.3	140	0.7	4.64	14.2
	5	1	91	50	0.5	140	0.5	5.77	50	0.1	140	0.9	3.76	13.5
	5	1	92	50	0.7	140	0.3	5.63	50	0	140	1	3.38	12
	5	1	93	50	0.1	140	0.9	3.76	50	0.9	140	0.1	5.51	67.45
	5	1	94	50	0.3	140	0.7	4.64	50	1	140	0	4.16	69.9
	5	1	95	50	1	140	0	4.16	50	0.9	140	0.1	5.51	2.8
	5	1	96	50	0.5	140	0.5	5.77	50	0.9	140	0.1	5.51	8.8
	5	1	97	50	0.1	140	0.9	3.76	50	0.3	140	0.7	4.64	7.6
	5	1	98	50	0.9	140	0.1	5.51	50	0.3	140	0.7	4.64	23.5
	5	1	99	50	1	140	0	4.16	50	0.7	140	0.3	5.63	13.1
	5	1	100	50	0.9	140	0.1	5.51	50	1	140	0	4.16	15.4
	5	1	101	50	1	140	0	4.16	50	0.1	140	0.9	3.76	33.1
	5	1	102	50	0.5	140	0.5	5.77	50	0.1	140	0.9	3.76	10.1
	5	1	103	50	0.1	140	0.9	3.76	50	0	140	1	3.38	2.8
	5	1	104	50	0	140	1	3.38	50	1	140	0	4.16	73.2
	5	1	105	50	0.9	140	0.1	5.51	50	1	140	0	4.16	4
	5	1	106	50	0	140	1	3.38	50	0.3	140	0.7	4.64	13
	5	1	107	50	0.5	140	0.5	5.77	50	0.7	140	0.3	5.63	12.95
	5	1	108	50	0.9	140	0.1	5.51	50	0.1	140	0.9	3.76	27
	5	1	109	50	0	140	1	3.38	50	0.1	140	0.9	3.76	1.8
	5	1	110	50	0.5	140	0.5	5.77	50	0.3	140	0.7	4.64	1.3
	5	1	111	50	0.3	140	0.7	4.64	50	0	140	1	3.38	2.1
	5	1	112	50	0	140	1	3.38	50	0.3	140	0.7	4.64	3
	5	1	113	50	1	140	0	4.16	50	0.5	140	0.5	5.77	35.7
	5	1	114	50	0.3	140	0.7	4.64	50	0.5	140	0.5	5.77	10
	5	1	115	50	0.3	140	0.7	4.64	50	1	140	0	4.16	48
	5	1	116	50	0	140	1	3.38	50	0.7	140	0.3	5.63	48.5
	5	1	117	50	0.1	140	0.9	3.76	50	1	140	0	4.16	83
	5	1	118	50	0.7	140	0.3	5.63	50	0.3	140	0.7	4.64	21.3
	5	1	119	50	0.5	140	0.5	5.77	50	0.7	140	0.3	5.63	18
	5	1	120	50	0	140	1	3.38	50	0.5	140	0.5	5.77	16
	5	1	121	50	0.1	140	0.9	3.76	50	0.5	140	0.5	5.77	14.5
	5	1	122	50	0	140	1	3.38	50	0.9	140	0.1	5.51	68
	5	1	123	50	0.1	140	0.9	3.76	50	0.5	140	0.5	5.77	12.1
	5	1	124	50	0.7	140	0.3	5.63	50	0.1	140	0.9	3.76	11.3
	5	1	125	50	0.9	140	0.1	5.51	50	0	140	1	3.38	49
	5	1	126	50	0.1	140	0.9	3.76	50	0.3	140	0.7	4.64	8
	6	1	1	50	0	140	1	3.34	50	0.5	140	0.5	4.59	15
	6	1	2	50	1	140	0	4.01	50	0.9	140	0.1	4.11	10
	6	1	3	50	0	140	1	3.34	50	0.7	140	0.3	4.78	70
	6	1	4	50	0.1	140	0.9	3.72	50	0	140	1	3.34	15
	6	1	5	50	0.9	140	0.1	4.11	50	0	140	1	3.34	70
	6	1	6	50	0.5	140	0.5	4.59	50	1	140	0	4.01	75
	6	1	7	50	1	140	0	4.01	50	0	140	1	3.34	70
	6	1	8	50	0.3	140	0.7	4.41	50	0.9	140	0.1	4.11	80
	6	1	9	50	0.1	140	0.9	3.72	50	1	140	0	4.01	75
	6	1	10	50	0.7	140	0.3	4.78	50	0	140	1	3.34	60
	6	1	11	50	1	140	0	4.01	50	0.5	140	0.5	4.59	65
	6	1	12	50	0.9	140	0.1	4.11	50	1	140	0	4.01	10
	6	1	13	50	0.5	140	0.5	4.59	50	0.7	140	0.3	4.78	30
	6	1	14	50	0.9	140	0.1	4.11	50	1	140	0	4.01	10
	6	1	15	50	0.3	140	0.7	4.41	50	0.9	140	0.1	4.11	25
	6	1	16	50	0.1	140	0.9	3.72	50	0.9	140	0.1	4.11	35
	6	1	17	50	0.3	140	0.7	4.41	50	1	140	0	4.01	50
	6	1	18	50	0.9	140	0.1	4.11	50	0.1	140	0.9	3.72	60
	6	1	19	50	0.9	140	0.1	4.11	50	0.7	140	0.3	4.78	45
	6	1	20	50	0	140	1	3.34	50	0.7	140	0.3	4.78	25
	6	1	21	50	0.5	140	0.5	4.59	50	0.9	140	0.1	4.11	55
	6	1	22	50	0	140	1	3.34	50	0.1	140	0.9	3.72	5
	6	1	23	50	0.7	140	0.3	4.78	50	0.1	140	0.9	3.72	20
	6	1	24	50	0.1	140	0.9	3.72	50	0.7	140	0.3	4.78	30
	6	1	25	50	1	140	0	4.01	50	0.5	140	0.5	4.59	50
	6	1	26	50	0.1	140	0.9	3.72	50	0.5	140	0.5	4.59	10
	6	1	27	50	0	140	1	3.34	50	0.7	140	0.3	4.78	35
	6	1	28	50	0.1	140	0.9	3.72	50	0.3	140	0.7	4.41	10
	6	1	29	50	0	140	1	3.34	50	0.9	140	0.1	4.11	60
	6	1	30	50	0.1	140	0.9	3.72	50	0.7	140	0.3	4.78	40
	6	1	31	50	0.3	140	0.7	4.41	50	0.5	140	0.5	4.59	20
	6	1	32	50	0.3	140	0.7	4.41	50	0.5	140	0.5	4.59	15
	6	1	33	50	1	140	0	4.01	50	0.9	140	0.1	4.11	5
	6	1	34	50	0.7	140	0.3	4.78	50	0.9	140	0.1	4.11	15
	6	1	35	50	0.5	140	0.5	4.59	50	0	140	1	3.34	10
	6	1	36	50	0.7	140	0.3	4.78	50	0.9	140	0.1	4.11	40
	6	1	37	50	1	140	0	4.01	50	0.3	140	0.7	4.41	35
	6	1	38	50	0.7	140	0.3	4.78	50	1	140	0	4.01	40
	6	1	39	50	0.7	140	0.3	4.78	50	0.1	140	0.9	3.72	25
	6	1	40	50	0	140	1	3.34	50	0.9	140	0.1	4.11	40
	6	1	41	50	0.1	140	0.9	3.72	50	0.3	140	0.7	4.41	10
	6	1	42	50	0.5	140	0.5	4.59	50	0.3	140	0.7	4.41	10
	6	1	43	50	0	140	1	3.34	50	0.3	140	0.7	4.41	5
	6	1	44	50	0.9	140	0.1	4.11	50	0.5	140	0.5	4.59	60
	6	1	45	50	0.3	140	0.7	4.41	50	0	140	1	3.34	10
	6	1	46	50	0.1	140	0.9	3.72	50	0.5	140	0.5	4.59	15
	6	1	47	50	0.5	140	0.5	4.59	50	0.3	140	0.7	4.41	10
	6	1	48	50	0.5	140	0.5	4.59	50	0	140	1	3.34	10
	6	1	49	50	1	140	0	4.01	50	0.7	140	0.3	4.78	60
	6	1	50	50	0.1	140	0.9	3.72	50	0	140	1	3.34	5
	6	1	51	50	0.1	140	0.9	3.72	50	0.9	140	0.1	4.11	50
	6	1	52	50	0.3	140	0.7	4.41	50	0.7	140	0.3	4.78	25
	6	1	53	50	0.5	140	0.5	4.59	50	0.7	140	0.3	4.78	30
	6	1	54	50	0.5	140	0.5	4.59	50	1	140	0	4.01	65
	6	1	55	50	1	140	0	4.01	50	0	140	1	3.34	70
	6	1	56	50	0.9	140	0.1	4.11	50	0.1	140	0.9	3.72	60
	6	1	57	50	0.7	140	0.3	4.78	50	0	140	1	3.34	55
	6	1	58	50	0.3	140	0.7	4.41	50	0.1	140	0.9	3.72	10
	6	1	59	50	0	140	1	3.34	50	0.3	140	0.7	4.41	5
	6	1	60	50	0.9	140	0.1	4.11	50	0.7	140	0.3	4.78	15
	6	1	61	50	0.9	140	0.1	4.11	50	0	140	1	3.34	35
	6	1	62	50	0.7	140	0.3	4.78	50	0.3	140	0.7	4.41	15
	6	1	63	50	0.5	140	0.5	4.59	50	0.3	140	0.7	4.41	10
	6	1	64	50	0.7	140	0.3	4.78	50	0.5	140	0.5	4.59	15
	6	1	65	50	1	140	0	4.01	50	0	140	1	3.34	35
	6	1	66	50	0.9	140	0.1	4.11	50	0.7	140	0.3	4.78	30
	6	1	67	50	0.7	140	0.3	4.78	50	1	140	0	4.01	30
	6	1	68	50	0.5	140	0.5	4.59	50	0.1	140	0.9	3.72	15
	6	1	69	50	0.7	140	0.3	4.78	50	0.3	140	0.7	4.41	35
	6	1	70	50	1	140	0	4.01	50	0.1	140	0.9	3.72	55
	6	1	71	50	0.7	140	0.3	4.78	50	1	140	0	4.01	65
	6	1	72	50	0.5	140	0.5	4.59	50	0	140	1	3.34	15
	6	1	73	50	0.3	140	0.7	4.41	50	0.7	140	0.3	4.78	25
	6	1	74	50	0.3	140	0.7	4.41	50	0.7	140	0.3	4.78	30
	6	1	75	50	0.7	140	0.3	4.78	50	0	140	1	3.34	20
	6	1	76	50	0.9	140	0.1	4.11	50	0.1	140	0.9	3.72	35
	6	1	77	50	0.5	140	0.5	4.59	50	0.9	140	0.1	4.11	40
	6	1	78	50	0.9	140	0.1	4.11	50	0.3	140	0.7	4.41	45
	6	1	79	50	0.7	140	0.3	4.78	50	0.5	140	0.5	4.59	25
	6	1	80	50	0	140	1	3.34	50	0.5	140	0.5	4.59	15
	6	1	81	50	0	140	1	3.34	50	0.9	140	0.1	4.11	30
	6	1	82	50	0	140	1	3.34	50	1	140	0	4.01	60
	6	1	83	50	0	140	1	3.34	50	0.5	140	0.5	4.59	15
	6	1	84	50	1	140	0	4.01	50	0.7	140	0.3	4.78	40
	6	1	85	50	0.9	140	0.1	4.11	50	0.5	140	0.5	4.59	25
	6	1	86	50	0.5	140	0.5	4.59	50	0.1	140	0.9	3.72	15
	6	1	87	50	0.1	140	0.9	3.72	50	0.7	140	0.3	4.78	30
	6	1	88	50	0.7	140	0.3	4.78	50	0.5	140	0.5	4.59	15
	6	1	89	50	0.1	140	0.9	3.72	50	0	140	1	3.34	5
	6	1	90	50	0.3	140	0.7	4.41	50	0.5	140	0.5	4.59	15
	6	1	91	50	0.3	140	0.7	4.41	50	1	140	0	4.01	55
	6	1	92	50	0.3	140	0.7	4.41	50	1	140	0	4.01	65
	6	1	93	50	0.7	140	0.3	4.78	50	0.9	140	0.1	4.11	30
	6	1	94	50	0.3	140	0.7	4.41	50	0	140	1	3.34	10
	6	1	95	50	1	140	0	4.01	50	0.3	140	0.7	4.41	65
	6	1	96	50	0.9	140	0.1	4.11	50	0.3	140	0.7	4.41	70
	6	1	97	50	0.1	140	0.9	3.72	50	1	140	0	4.01	35
	6	1	98	50	0.7	140	0.3	4.78	50	0.3	140	0.7	4.41	40
	6	1	99	50	0.1	140	0.9	3.72	50	0.3	140	0.7	4.41	10
	6	1	100	50	0.9	140	0.1	4.11	50	0.5	140	0.5	4.59	20
	6	1	101	50	1	140	0	4.01	50	0.1	140	0.9	3.72	30
	6	1	102	50	1	140	0	4.01	50	0.9	140	0.1	4.11	20
	6	1	103	50	0.9	140	0.1	4.11	50	0.3	140	0.7	4.41	30
	6	1	104	50	0.7	140	0.3	4.78	50	0.1	140	0.9	3.72	20
	6	1	105	50	0	140	1	3.34	50	1	140	0	4.01	60
	6	1	106	50	0.5	140	0.5	4.59	50	0.7	140	0.3	4.78	20
	6	1	107	50	0	140	1	3.34	50	0.1	140	0.9	3.72	5
	6	1	108	50	0.9	140	0.1	4.11	50	0	140	1	3.34	45
	6	1	109	50	1	140	0	4.01	50	0.1	140	0.9	3.72	65
	6	1	110	50	0.1	140	0.9	3.72	50	0.5	140	0.5	4.59	10
	6	1	111	50	0.5	140	0.5	4.59	50	0.1	140	0.9	3.72	10
	6	1	112	50	1	140	0	4.01	50	0.7	140	0.3	4.78	50
	6	1	113	50	0.9	140	0.1	4.11	50	1	140	0	4.01	15
	6	1	114	50	0.3	140	0.7	4.41	50	0.1	140	0.9	3.72	5
	6	1	115	50	0.3	140	0.7	4.41	50	0.9	140	0.1	4.11	25
	6	1	116	50	1	140	0	4.01	50	0.3	140	0.7	4.41	30
	6	1	117	50	0.1	140	0.9	3.72	50	0.9	140	0.1	4.11	40
	6	1	118	50	0.3	140	0.7	4.41	50	0.1	140	0.9	3.72	5
	6	1	119	50	0.3	140	0.7	4.41	50	0	140	1	3.34	5
	6	1	120	50	0.1	140	0.9	3.72	50	1	140	0	4.01	50
	6	1	121	50	0.5	140	0.5	4.59	50	0.9	140	0.1	4.11	40
	6	1	122	50	0	140	1	3.34	50	0.3	140	0.7	4.41	10
	6	1	123	50	0	140	1	3.34	50	1	140	0	4.01	55
	6	1	124	50	1	140	0	4.01	50	0.5	140	0.5	4.59	40
	6	1	125	50	0	140	1	3.34	50	0.1	140	0.9	3.72	15
	6	1	126	50	0.5	140	0.5	4.59	50	1	140	0	4.01	45
	7	1	1	50	0.3	140	0.7	5.02	50	0.5	140	0.5	6.05	40
	7	1	2	50	0.7	140	0.3	6.42	50	0.9	140	0.1	6.04	10
	7	1	3	50	0.7	140	0.3	6.42	50	0.9	140	0.1	6.04	20
	7	1	4	50	0.5	140	0.5	6.05	50	0	140	1	3.45	80
	7	1	5	50	0.9	140	0.1	6.04	50	0.1	140	0.9	3.98	70
	7	1	6	50	1	140	0	5.1	50	0.5	140	0.5	6.05	80
	7	1	7	50	0	140	1	3.45	50	0.9	140	0.1	6.04	90
	7	1	8	50	0.3	140	0.7	5.02	50	0.7	140	0.3	6.42	60
	7	1	9	50	0	140	1	3.45	50	0.9	140	0.1	6.04	100
	7	1	10	50	0.7	140	0.3	6.42	50	0	140	1	3.45	80
	7	1	11	50	1	140	0	5.1	50	0.7	140	0.3	6.42	25
	7	1	12	50	0.5	140	0.5	6.05	50	0.7	140	0.3	6.42	0
	7	1	13	50	0.3	140	0.7	5.02	50	1	140	0	5.1	100
	7	1	14	50	0.5	140	0.5	6.05	50	0.7	140	0.3	6.42	10
	7	1	15	50	1	140	0	5.1	50	0.5	140	0.5	6.05	70
	7	1	16	50	0.1	140	0.9	3.98	50	0.9	140	0.1	6.04	80
	7	1	17	50	0.3	140	0.7	5.02	50	0.9	140	0.1	6.04	80
	7	1	18	50	0.5	140	0.5	6.05	50	0.1	140	0.9	3.98	60
	7	1	19	50	1	140	0	5.1	50	0.9	140	0.1	6.04	10
	7	1	20	50	0.7	140	0.3	6.42	50	0.3	140	0.7	5.02	20
	7	1	21	50	0.7	140	0.3	6.42	50	0.9	140	0.1	6.04	20
	7	1	22	50	1	140	0	5.1	50	0.9	140	0.1	6.04	0
	7	1	23	50	0	140	1	3.45	50	1	140	0	5.1	90
	7	1	24	50	0.9	140	0.1	6.04	50	0.1	140	0.9	3.98	100
	7	1	25	50	0.7	140	0.3	6.42	50	1	140	0	5.1	50
	7	1	26	50	0	140	1	3.45	50	1	140	0	5.1	80
	7	1	27	50	0.5	140	0.5	6.05	50	1	140	0	5.1	70
	7	1	28	50	0.5	140	0.5	6.05	50	0.3	140	0.7	5.02	20
	7	1	29	50	0.7	140	0.3	6.42	50	0.5	140	0.5	6.05	15
	7	1	30	50	1	140	0	5.1	50	0.7	140	0.3	6.42	10
	7	1	31	50	0.3	140	0.7	5.02	50	0.9	140	0.1	6.04	80
	7	1	32	50	0.9	140	0.1	6.04	50	0.5	140	0.5	6.05	50
	7	1	33	50	0.9	140	0.1	6.04	50	1	140	0	5.1	0
	7	1	34	50	0.3	140	0.7	5.02	50	0.1	140	0.9	3.98	5
	7	1	35	50	0.1	140	0.9	3.98	50	1	140	0	5.1	90
	7	1	36	50	0.1	140	0.9	3.98	50	0	140	1	3.45	0
	7	1	37	50	0.3	140	0.7	5.02	50	0	140	1	3.45	10
	7	1	38	50	0.9	140	0.1	6.04	50	0.7	140	0.3	6.42	40
	7	1	39	50	0.9	140	0.1	6.04	50	0.7	140	0.3	6.42	30
	7	1	40	50	0	140	1	3.45	50	0.3	140	0.7	5.02	0
	7	1	41	50	0.1	140	0.9	3.98	50	0.5	140	0.5	6.05	30
	7	1	42	50	0.5	140	0.5	6.05	50	1	140	0	5.1	70
	7	1	43	50	0.1	140	0.9	3.98	50	1	140	0	5.1	100
	7	1	44	50	0.7	140	0.3	6.42	50	0.3	140	0.7	5.02	70
	7	1	45	50	1	140	0	5.1	50	0.5	140	0.5	6.05	30
	7	1	46	50	0.9	140	0.1	6.04	50	0.1	140	0.9	3.98	80
	7	1	47	50	0.1	140	0.9	3.98	50	0	140	1	3.45	0
	7	1	48	50	1	140	0	5.1	50	0.3	140	0.7	5.02	100
	7	1	49	50	0.9	140	0.1	6.04	50	1	140	0	5.1	20
	7	1	50	50	0	140	1	3.45	50	0.1	140	0.9	3.98	0
	7	1	51	50	0.9	140	0.1	6.04	50	0	140	1	3.45	80
	7	1	52	50	0.5	140	0.5	6.05	50	0.9	140	0.1	6.04	70
	7	1	53	50	0.5	140	0.5	6.05	50	0.3	140	0.7	5.02	20
	7	1	54	50	0.5	140	0.5	6.05	50	0.1	140	0.9	3.98	20
	7	1	55	50	0.5	140	0.5	6.05	50	1	140	0	5.1	80
	7	1	56	50	0.5	140	0.5	6.05	50	0.1	140	0.9	3.98	40
	7	1	57	50	0.9	140	0.1	6.04	50	0.5	140	0.5	6.05	20
	7	1	58	50	0.3	140	0.7	5.02	50	0.9	140	0.1	6.04	70
	7	1	59	50	0	140	1	3.45	50	0.7	140	0.3	6.42	70
	7	1	60	50	0	140	1	3.45	50	0.9	140	0.1	6.04	80
	7	1	61	50	0.1	140	0.9	3.98	50	0.7	140	0.3	6.42	90
	7	1	62	50	0	140	1	3.45	50	0.7	140	0.3	6.42	90
	7	1	63	50	0.1	140	0.9	3.98	50	0.5	140	0.5	6.05	70
	7	1	64	50	0.3	140	0.7	5.02	50	0.5	140	0.5	6.05	30
	7	1	65	50	0.3	140	0.7	5.02	50	0	140	1	3.45	10
	7	1	66	50	1	140	0	5.1	50	0.9	140	0.1	6.04	0
	7	1	67	50	0	140	1	3.45	50	0.3	140	0.7	5.02	5
	7	1	68	50	0.3	140	0.7	5.02	50	1	140	0	5.1	100
	7	1	69	50	0.9	140	0.1	6.04	50	0.3	140	0.7	5.02	100
	7	1	70	50	0.1	140	0.9	3.98	50	0.9	140	0.1	6.04	90
	7	1	71	50	0.1	140	0.9	3.98	50	0.7	140	0.3	6.42	60
	7	1	72	50	0.9	140	0.1	6.04	50	0	140	1	3.45	100
	7	1	73	50	1	140	0	5.1	50	0.1	140	0.9	3.98	90
	7	1	74	50	0.7	140	0.3	6.42	50	1	140	0	5.1	70
	7	1	75	50	1	140	0	5.1	50	0.3	140	0.7	5.02	80
	7	1	76	50	0.3	140	0.7	5.02	50	0.1	140	0.9	3.98	10
	7	1	77	50	1	140	0	5.1	50	0	140	1	3.45	95
	7	1	78	50	0.5	140	0.5	6.05	50	0	140	1	3.45	80
	7	1	79	50	0.7	140	0.3	6.42	50	0.1	140	0.9	3.98	90
	7	1	80	50	0	140	1	3.45	50	0.5	140	0.5	6.05	90
	7	1	81	50	0.9	140	0.1	6.04	50	0.3	140	0.7	5.02	90
	7	1	82	50	1	140	0	5.1	50	0	140	1	3.45	100
	7	1	83	50	0.7	140	0.3	6.42	50	0.5	140	0.5	6.05	30
	7	1	84	50	0.7	140	0.3	6.42	50	0.1	140	0.9	3.98	60
	7	1	85	50	0.1	140	0.9	3.98	50	0.3	140	0.7	5.02	10
	7	1	86	50	0	140	1	3.45	50	0.5	140	0.5	6.05	70
	7	1	87	50	0.3	140	0.7	5.02	50	0.5	140	0.5	6.05	50
	7	1	88	50	0.5	140	0.5	6.05	50	0.9	140	0.1	6.04	80
	7	1	89	50	0.7	140	0.3	6.42	50	0.1	140	0.9	3.98	90
	7	1	90	50	0.5	140	0.5	6.05	50	0.7	140	0.3	6.42	10
	7	1	91	50	0.7	140	0.3	6.42	50	0.3	140	0.7	5.02	40
	7	1	92	50	0	140	1	3.45	50	0.1	140	0.9	3.98	5
	7	1	93	50	0.1	140	0.9	3.98	50	0.3	140	0.7	5.02	10
	7	1	94	50	0.3	140	0.7	5.02	50	0.7	140	0.3	6.42	90
	7	1	95	50	0.3	140	0.7	5.02	50	0.1	140	0.9	3.98	10
	7	1	96	50	0	140	1	3.45	50	0.3	140	0.7	5.02	10
	7	1	97	50	0.7	140	0.3	6.42	50	1	140	0	5.1	60
	7	1	98	50	0.5	140	0.5	6.05	50	0.3	140	0.7	5.02	20
	7	1	99	50	0.7	140	0.3	6.42	50	0.5	140	0.5	6.05	10
	7	1	100	50	0.9	140	0.1	6.04	50	0.7	140	0.3	6.42	20
	7	1	101	50	0.9	140	0.1	6.04	50	1	140	0	5.1	15
	7	1	102	50	0.3	140	0.7	5.02	50	0.7	140	0.3	6.42	40
	7	1	103	50	0.1	140	0.9	3.98	50	0.9	140	0.1	6.04	80
	7	1	104	50	0.5	140	0.5	6.05	50	0	140	1	3.45	70
	7	1	105	50	1	140	0	5.1	50	0.1	140	0.9	3.98	100
	7	1	106	50	0.1	140	0.9	3.98	50	0.3	140	0.7	5.02	10
	7	1	107	50	1	140	0	5.1	50	0	140	1	3.45	100
	7	1	108	50	0.9	140	0.1	6.04	50	0.5	140	0.5	6.05	10
	7	1	109	50	0.1	140	0.9	3.98	50	0.5	140	0.5	6.05	40
	7	1	110	50	1	140	0	5.1	50	0.3	140	0.7	5.02	90
	7	1	111	50	0.9	140	0.1	6.04	50	0	140	1	3.45	90
	7	1	112	50	1	140	0	5.1	50	0.7	140	0.3	6.42	50
	7	1	113	50	0.7	140	0.3	6.42	50	0	140	1	3.45	80
	7	1	114	50	0.5	140	0.5	6.05	50	0.9	140	0.1	6.04	90
	7	1	115	50	0.9	140	0.1	6.04	50	0.3	140	0.7	5.02	100
	7	1	116	50	0.1	140	0.9	3.98	50	0	140	1	3.45	0
	7	1	117	50	0.1	140	0.9	3.98	50	1	140	0	5.1	100
	7	1	118	50	0	140	1	3.45	50	0.5	140	0.5	6.05	90
	7	1	119	50	0	140	1	3.45	50	0.7	140	0.3	6.42	90
	7	1	120	50	0.3	140	0.7	5.02	50	1	140	0	5.1	100
	7	1	121	50	1	140	0	5.1	50	0.1	140	0.9	3.98	100
	7	1	122	50	0.3	140	0.7	5.02	50	0	140	1	3.45	60
	7	1	123	50	0	140	1	3.45	50	1	140	0	5.1	90
	7	1	124	50	0.1	140	0.9	3.98	50	0.7	140	0.3	6.42	80
	7	1	125	50	0	140	1	3.45	50	0.1	140	0.9	3.98	10
	7	1	126	50	0.7	140	0.3	6.42	50	0	140	1	3.45	80
	8	1	1	50	0.9	140	0.1	5.16	50	0.3	140	0.7	4.64	20
	8	1	2	50	0.3	140	0.7	4.64	50	0.7	140	0.3	5.67	50
	8	1	3	50	0.5	140	0.5	5.58	50	0	140	1	3.79	40
	8	1	4	50	1	140	0	4.16	50	0.1	140	0.9	4.29	90
	8	1	5	50	0.9	140	0.1	5.16	50	0.5	140	0.5	5.58	70
	8	1	6	50	1	140	0	4.16	50	0	140	1	3.79	95
	8	1	7	50	0.1	140	0.9	4.29	50	0.3	140	0.7	4.64	25
	8	1	8	50	0.3	140	0.7	4.64	50	0.7	140	0.3	5.67	80
	8	1	9	50	0.5	140	0.5	5.58	50	0	140	1	3.79	75
	8	1	10	50	0	140	1	3.79	50	0.9	140	0.1	5.16	89
	8	1	11	50	0.3	140	0.7	4.64	50	0.9	140	0.1	5.16	92
	8	1	12	50	0.1	140	0.9	4.29	50	0	140	1	3.79	5
	8	1	13	50	0	140	1	3.79	50	0.9	140	0.1	5.16	75
	8	1	14	50	0.3	140	0.7	4.64	50	0	140	1	3.79	15
	8	1	15	50	0.9	140	0.1	5.16	50	0.7	140	0.3	5.67	3
	8	1	16	50	0	140	1	3.79	50	0.1	140	0.9	4.29	20
	8	1	17	50	0.5	140	0.5	5.58	50	0.7	140	0.3	5.67	40
	8	1	18	50	0.5	140	0.5	5.58	50	0.1	140	0.9	4.29	35
	8	1	19	50	0.7	140	0.3	5.67	50	0	140	1	3.79	45
	8	1	20	50	0	140	1	3.79	50	0.5	140	0.5	5.58	50
	8	1	21	50	1	140	0	4.16	50	0.5	140	0.5	5.58	30
	8	1	22	50	0.3	140	0.7	4.64	50	0.5	140	0.5	5.58	30
	8	1	23	50	0.7	140	0.3	5.67	50	0.3	140	0.7	4.64	35
	8	1	24	50	0.7	140	0.3	5.67	50	0	140	1	3.79	65
	8	1	25	50	1	140	0	4.16	50	0.9	140	0.1	5.16	2
	8	1	26	50	0	140	1	3.79	50	0.3	140	0.7	4.64	28
	8	1	27	50	1	140	0	4.16	50	0.1	140	0.9	4.29	85
	8	1	28	50	0.9	140	0.1	5.16	50	0.1	140	0.9	4.29	40
	8	1	29	50	0.3	140	0.7	4.64	50	0.7	140	0.3	5.67	25
	8	1	30	50	0.9	140	0.1	5.16	50	0.3	140	0.7	4.64	50
	8	1	31	50	0.7	140	0.3	5.67	50	0.5	140	0.5	5.58	25
	8	1	32	50	0.9	140	0.1	5.16	50	0.1	140	0.9	4.29	40
	8	1	33	50	0.7	140	0.3	5.67	50	0.1	140	0.9	4.29	45
	8	1	34	50	0.1	140	0.9	4.29	50	0.7	140	0.3	5.67	50
	8	1	35	50	0.3	140	0.7	4.64	50	1	140	0	4.16	70
	8	1	36	50	0.9	140	0.1	5.16	50	1	140	0	4.16	1
	8	1	37	50	0.5	140	0.5	5.58	50	0	140	1	3.79	30
	8	1	38	50	0.5	140	0.5	5.58	50	0.3	140	0.7	4.64	20
	8	1	39	50	0.5	140	0.5	5.58	50	0.7	140	0.3	5.67	35
	8	1	40	50	0.9	140	0.1	5.16	50	0.7	140	0.3	5.67	25
	8	1	41	50	1	140	0	4.16	50	0	140	1	3.79	95
	8	1	42	50	0.7	140	0.3	5.67	50	0.5	140	0.5	5.58	35
	8	1	43	50	0.1	140	0.9	4.29	50	1	140	0	4.16	80
	8	1	44	50	0.7	140	0.3	5.67	50	1	140	0	4.16	30
	8	1	45	50	1	140	0	4.16	50	0.7	140	0.3	5.67	16
	8	1	46	50	0.1	140	0.9	4.29	50	0.9	140	0.1	5.16	70
	8	1	47	50	0.1	140	0.9	4.29	50	1	140	0	4.16	90
	8	1	48	50	0.1	140	0.9	4.29	50	0.9	140	0.1	5.16	90
	8	1	49	50	0.7	140	0.3	5.67	50	0.3	140	0.7	4.64	60
	8	1	50	50	0.7	140	0.3	5.67	50	0.9	140	0.1	5.16	21
	8	1	51	50	1	140	0	4.16	50	0	140	1	3.79	65
	8	1	52	50	0	140	1	3.79	50	0.7	140	0.3	5.67	34
	8	1	53	50	0.1	140	0.9	4.29	50	0.5	140	0.5	5.58	30
	8	1	54	50	0.7	140	0.3	5.67	50	0.1	140	0.9	4.29	66
	8	1	55	50	0.5	140	0.5	5.58	50	0.1	140	0.9	4.29	30
	8	1	56	50	0.7	140	0.3	5.67	50	0.9	140	0.1	5.16	20
	8	1	57	50	1	140	0	4.16	50	0.5	140	0.5	5.58	30
	8	1	58	50	0.7	140	0.3	5.67	50	0	140	1	3.79	55
	8	1	59	50	0	140	1	3.79	50	0.3	140	0.7	4.64	45
	8	1	60	50	0.1	140	0.9	4.29	50	0	140	1	3.79	15
	8	1	61	50	0.5	140	0.5	5.58	50	1	140	0	4.16	60
	8	1	62	50	0.7	140	0.3	5.67	50	0.9	140	0.1	5.16	34
	8	1	63	50	0	140	1	3.79	50	1	140	0	4.16	92
	8	1	64	50	0.3	140	0.7	4.64	50	0.5	140	0.5	5.58	37
	8	1	65	50	1	140	0	4.16	50	0.3	140	0.7	4.64	50
	8	1	66	50	0.3	140	0.7	4.64	50	0.1	140	0.9	4.29	40
	8	1	67	50	0.1	140	0.9	4.29	50	0.5	140	0.5	5.58	45
	8	1	68	50	1	140	0	4.16	50	0.7	140	0.3	5.67	5
	8	1	69	50	1	140	0	4.16	50	0.9	140	0.1	5.16	2
	8	1	70	50	0	140	1	3.79	50	1	140	0	4.16	85
	8	1	71	50	1	140	0	4.16	50	0.7	140	0.3	5.67	30
	8	1	72	50	0.1	140	0.9	4.29	50	0.9	140	0.1	5.16	90
	8	1	73	50	0.9	140	0.1	5.16	50	0.5	140	0.5	5.58	40
	8	1	74	50	0.3	140	0.7	4.64	50	1	140	0	4.16	92
	8	1	75	50	0.9	140	0.1	5.16	50	0	140	1	3.79	87
	8	1	76	50	1	140	0	4.16	50	0.1	140	0.9	4.29	67
	8	1	77	50	0.5	140	0.5	5.58	50	0.9	140	0.1	5.16	65
	8	1	78	50	1	140	0	4.16	50	0.9	140	0.1	5.16	0
	8	1	79	50	0.7	140	0.3	5.67	50	0.3	140	0.7	4.64	15
	8	1	80	50	0.3	140	0.7	4.64	50	1	140	0	4.16	80
	8	1	81	50	1	140	0	4.16	50	0.3	140	0.7	4.64	30
	8	1	82	50	0	140	1	3.79	50	0.5	140	0.5	5.58	45
	8	1	83	50	0.3	140	0.7	4.64	50	0.9	140	0.1	5.16	46
	8	1	84	50	0.5	140	0.5	5.58	50	1	140	0	4.16	70
	8	1	85	50	0.3	140	0.7	4.64	50	0.1	140	0.9	4.29	30
	8	1	86	50	0	140	1	3.79	50	0.9	140	0.1	5.16	65
	8	1	87	50	0	140	1	3.79	50	0.1	140	0.9	4.29	1
	8	1	88	50	0.9	140	0.1	5.16	50	0.3	140	0.7	4.64	58
	8	1	89	50	0.5	140	0.5	5.58	50	0.3	140	0.7	4.64	30
	8	1	90	50	0.3	140	0.7	4.64	50	0	140	1	3.79	15
	8	1	91	50	0.3	140	0.7	4.64	50	0.5	140	0.5	5.58	20
	8	1	92	50	0.5	140	0.5	5.58	50	0.9	140	0.1	5.16	60
	8	1	93	50	0.5	140	0.5	5.58	50	0.1	140	0.9	4.29	20
	8	1	94	50	0	140	1	3.79	50	1	140	0	4.16	61
	8	1	95	50	0.9	140	0.1	5.16	50	1	140	0	4.16	5
	8	1	96	50	1	140	0	4.16	50	0.5	140	0.5	5.58	10
	8	1	97	50	1	140	0	4.16	50	0.3	140	0.7	4.64	65
	8	1	98	50	0	140	1	3.79	50	0.5	140	0.5	5.58	30
	8	1	99	50	0.9	140	0.1	5.16	50	0.7	140	0.3	5.67	6
	8	1	100	50	0.5	140	0.5	5.58	50	1	140	0	4.16	30
	8	1	101	50	0.7	140	0.3	5.67	50	1	140	0	4.16	40
	8	1	102	50	0.3	140	0.7	4.64	50	0	140	1	3.79	7
	8	1	103	50	0	140	1	3.79	50	0.1	140	0.9	4.29	2
	8	1	104	50	0.7	140	0.3	5.67	50	0.1	140	0.9	4.29	45
	8	1	105	50	0.1	140	0.9	4.29	50	1	140	0	4.16	80
	8	1	106	50	0.9	140	0.1	5.16	50	0	140	1	3.79	80
	8	1	107	50	0.5	140	0.5	5.58	50	0.3	140	0.7	4.64	15
	8	1	108	50	0.5	140	0.5	5.58	50	0.9	140	0.1	5.16	50
	8	1	109	50	0.3	140	0.7	4.64	50	0.1	140	0.9	4.29	8
	8	1	110	50	0.7	140	0.3	5.67	50	0.5	140	0.5	5.58	7
	8	1	111	50	0.9	140	0.1	5.16	50	0.1	140	0.9	4.29	67
	8	1	112	50	0	140	1	3.79	50	0.7	140	0.3	5.67	50
	8	1	113	50	0.9	140	0.1	5.16	50	0.5	140	0.5	5.58	35
	8	1	114	50	0.1	140	0.9	4.29	50	0.5	140	0.5	5.58	40
	8	1	115	50	0.1	140	0.9	4.29	50	0	140	1	3.79	5
	8	1	116	50	0.5	140	0.5	5.58	50	0.7	140	0.3	5.67	45
	8	1	117	50	0.1	140	0.9	4.29	50	0.7	140	0.3	5.67	35
	8	1	118	50	0.1	140	0.9	4.29	50	0.3	140	0.7	4.64	15
	8	1	119	50	0.1	140	0.9	4.29	50	0.7	140	0.3	5.67	39
	8	1	120	50	0	140	1	3.79	50	0.3	140	0.7	4.64	25
	8	1	121	50	0.1	140	0.9	4.29	50	0.3	140	0.7	4.64	18
	8	1	122	50	0.7	140	0.3	5.67	50	1	140	0	4.16	40
	8	1	123	50	0.9	140	0.1	5.16	50	1	140	0	4.16	0
	8	1	124	50	0.9	140	0.1	5.16	50	0	140	1	3.79	68
	8	1	125	50	0.3	140	0.7	4.64	50	0.9	140	0.1	5.16	49
	8	1	126	50	0	140	1	3.79	50	0.7	140	0.3	5.67	38
	9	1	1	50	0	140	1	3.45	50	0.3	140	0.7	4.69	25
	9	1	2	50	0.9	140	0.1	3.85	50	0.1	140	0.9	4.07	80
	9	1	3	50	0.3	140	0.7	4.69	50	0.9	140	0.1	3.85	100
	9	1	4	50	0.3	140	0.7	4.69	50	0	140	1	3.45	30
	9	1	5	50	0.3	140	0.7	4.69	50	0.7	140	0.3	4.97	80
	9	1	6	50	0.9	140	0.1	3.85	50	0.5	140	0.5	4.73	40
	9	1	7	50	1	140	0	3.34	50	0.1	140	0.9	4.07	100
	9	1	8	50	0	140	1	3.45	50	0.7	140	0.3	4.97	80
	9	1	9	50	0.5	140	0.5	4.73	50	0.3	140	0.7	4.69	25
	9	1	10	50	0.7	140	0.3	4.97	50	0.3	140	0.7	4.69	50
	9	1	11	50	0.9	140	0.1	3.85	50	0.5	140	0.5	4.73	40
	9	1	12	50	0.1	140	0.9	4.07	50	0.9	140	0.1	3.85	95
	9	1	13	50	0.9	140	0.1	3.85	50	0.1	140	0.9	4.07	80
	9	1	14	50	0.3	140	0.7	4.69	50	0.1	140	0.9	4.07	5
	9	1	15	50	0.1	140	0.9	4.07	50	1	140	0	3.34	90
	9	1	16	50	0.7	140	0.3	4.97	50	0.9	140	0.1	3.85	35
	9	1	17	50	0.3	140	0.7	4.69	50	0.1	140	0.9	4.07	45
	9	1	18	50	0.9	140	0.1	3.85	50	0.3	140	0.7	4.69	75
	9	1	19	50	0	140	1	3.45	50	1	140	0	3.34	85
	9	1	20	50	0.3	140	0.7	4.69	50	0.5	140	0.5	4.73	25
	9	1	21	50	0	140	1	3.45	50	0.5	140	0.5	4.73	45
	9	1	22	50	0.5	140	0.5	4.73	50	1	140	0	3.34	50
	9	1	23	50	0.7	140	0.3	4.97	50	0.1	140	0.9	4.07	72
	9	1	24	50	0.7	140	0.3	4.97	50	0.3	140	0.7	4.69	65
	9	1	25	50	0.7	140	0.3	4.97	50	0.5	140	0.5	4.73	15
	9	1	26	50	1	140	0	3.34	50	0.5	140	0.5	4.73	20
	9	1	27	50	0.9	140	0.1	3.85	50	1	140	0	3.34	20
	9	1	28	50	1	140	0	3.34	50	0	140	1	3.45	75
	9	1	29	50	0.3	140	0.7	4.69	50	0.1	140	0.9	4.07	10
	9	1	30	50	0.7	140	0.3	4.97	50	0.3	140	0.7	4.69	38
	9	1	31	50	1	140	0	3.34	50	0.1	140	0.9	4.07	75
	9	1	32	50	1	140	0	3.34	50	0.3	140	0.7	4.69	65
	9	1	33	50	0.7	140	0.3	4.97	50	0.5	140	0.5	4.73	10
	9	1	34	50	0.5	140	0.5	4.73	50	0.7	140	0.3	4.97	5
	9	1	35	50	0.7	140	0.3	4.97	50	0	140	1	3.45	50
	9	1	36	50	0.5	140	0.5	4.73	50	0.3	140	0.7	4.69	40
	9	1	37	50	0.7	140	0.3	4.97	50	0.9	140	0.1	3.85	30
	9	1	38	50	0.7	140	0.3	4.97	50	0.9	140	0.1	3.85	3
	9	1	39	50	0	140	1	3.45	50	1	140	0	3.34	95
	9	1	40	50	0.1	140	0.9	4.07	50	0.5	140	0.5	4.73	35
	9	1	41	50	0.3	140	0.7	4.69	50	1	140	0	3.34	98
	9	1	42	50	0.1	140	0.9	4.07	50	0.9	140	0.1	3.85	85
	9	1	43	50	0.9	140	0.1	3.85	50	0.5	140	0.5	4.73	40
	9	1	44	50	0.5	140	0.5	4.73	50	0.9	140	0.1	3.85	20
	9	1	45	50	0.1	140	0.9	4.07	50	0.7	140	0.3	4.97	55
	9	1	46	50	0.5	140	0.5	4.73	50	0.9	140	0.1	3.85	35
	9	1	47	50	0.9	140	0.1	3.85	50	0.7	140	0.3	4.97	15
	9	1	48	50	0	140	1	3.45	50	0.9	140	0.1	3.85	60
	9	1	49	50	0.7	140	0.3	4.97	50	1	140	0	3.34	30
	9	1	50	50	0.7	140	0.3	4.97	50	1	140	0	3.34	20
	9	1	51	50	0.9	140	0.1	3.85	50	0.7	140	0.3	4.97	18
	9	1	52	50	0.9	140	0.1	3.85	50	0.1	140	0.9	4.07	50
	9	1	53	50	0.5	140	0.5	4.73	50	0	140	1	3.45	50
	9	1	54	50	0.5	140	0.5	4.73	50	0.7	140	0.3	4.97	30
	9	1	55	50	0.1	140	0.9	4.07	50	0.7	140	0.3	4.97	60
	9	1	56	50	1	140	0	3.34	50	0	140	1	3.45	85
	9	1	57	50	0.5	140	0.5	4.73	50	0	140	1	3.45	60
	9	1	58	50	1	140	0	3.34	50	0.5	140	0.5	4.73	30
	9	1	59	50	0	140	1	3.45	50	0.9	140	0.1	3.85	75
	9	1	60	50	0.3	140	0.7	4.69	50	0.9	140	0.1	3.85	45
	9	1	61	50	0.7	140	0.3	4.97	50	0	140	1	3.45	45
	9	1	62	50	0.5	140	0.5	4.73	50	1	140	0	3.34	30
	9	1	63	50	0.7	140	0.3	4.97	50	0.1	140	0.9	4.07	35
	9	1	64	50	1	140	0	3.34	50	0	140	1	3.45	70
	9	1	65	50	0	140	1	3.45	50	0.7	140	0.3	4.97	45
	9	1	66	50	0.9	140	0.1	3.85	50	0	140	1	3.45	45
	9	1	67	50	1	140	0	3.34	50	0.1	140	0.9	4.07	65
	9	1	68	50	0	140	1	3.45	50	0.3	140	0.7	4.69	35
	9	1	69	50	0.3	140	0.7	4.69	50	0.5	140	0.5	4.73	40
	9	1	70	50	1	140	0	3.34	50	0.7	140	0.3	4.97	35
	9	1	71	50	0.9	140	0.1	3.85	50	1	140	0	3.34	3
	9	1	72	50	0.1	140	0.9	4.07	50	1	140	0	3.34	85
	9	1	73	50	0.7	140	0.3	4.97	50	0.1	140	0.9	4.07	88
	9	1	74	50	0.5	140	0.5	4.73	50	0	140	1	3.45	48
	9	1	75	50	1	140	0	3.34	50	0.7	140	0.3	4.97	28
	9	1	76	50	0.5	140	0.5	4.73	50	1	140	0	3.34	75
	9	1	77	50	0.9	140	0.1	3.85	50	0.3	140	0.7	4.69	75
	9	1	78	50	0.3	140	0.7	4.69	50	1	140	0	3.34	80
	9	1	79	50	0.5	140	0.5	4.73	50	0.7	140	0.3	4.97	12
	9	1	80	50	1	140	0	3.34	50	0.7	140	0.3	4.97	10
	9	1	81	50	0.5	140	0.5	4.73	50	0.1	140	0.9	4.07	25
	9	1	82	50	0.1	140	0.9	4.07	50	0.3	140	0.7	4.69	19
	9	1	83	50	0.1	140	0.9	4.07	50	0.7	140	0.3	4.97	50
	9	1	84	50	0.9	140	0.1	3.85	50	0.7	140	0.3	4.97	9
	9	1	85	50	0.1	140	0.9	4.07	50	0.5	140	0.5	4.73	30
	9	1	86	50	0.5	140	0.5	4.73	50	0.9	140	0.1	3.85	40
	9	1	87	50	0.5	140	0.5	4.73	50	0.1	140	0.9	4.07	50
	9	1	88	50	0	140	1	3.45	50	1	140	0	3.34	88
	9	1	89	50	0	140	1	3.45	50	0.5	140	0.5	4.73	65
	9	1	90	50	0.3	140	0.7	4.69	50	1	140	0	3.34	80
	9	1	91	50	0.7	140	0.3	4.97	50	0.5	140	0.5	4.73	30
	9	1	92	50	0.3	140	0.7	4.69	50	0.7	140	0.3	4.97	60
	9	1	93	50	0	140	1	3.45	50	0.3	140	0.7	4.69	27
	9	1	94	50	0.3	140	0.7	4.69	50	0.7	140	0.3	4.97	65
	9	1	95	50	1	140	0	3.34	50	0.9	140	0.1	3.85	10
	9	1	96	50	0.1	140	0.9	4.07	50	1	140	0	3.34	50
	9	1	97	50	0.1	140	0.9	4.07	50	0.9	140	0.1	3.85	86
	9	1	98	50	0.9	140	0.1	3.85	50	0	140	1	3.45	90
	9	1	99	50	0	140	1	3.45	50	0.1	140	0.9	4.07	3
	9	1	100	50	0.1	140	0.9	4.07	50	0.3	140	0.7	4.69	15
	9	1	101	50	1	140	0	3.34	50	0.5	140	0.5	4.73	20
	9	1	102	50	1	140	0	3.34	50	0.3	140	0.7	4.69	63
	9	1	103	50	0	140	1	3.45	50	0.1	140	0.9	4.07	7
	9	1	104	50	0	140	1	3.45	50	0.7	140	0.3	4.97	50
	9	1	105	50	0.5	140	0.5	4.73	50	0.3	140	0.7	4.69	35
	9	1	106	50	0	140	1	3.45	50	0.9	140	0.1	3.85	78
	9	1	107	50	0.3	140	0.7	4.69	50	0	140	1	3.45	15
	9	1	108	50	0.1	140	0.9	4.07	50	0.5	140	0.5	4.73	35
	9	1	109	50	1	140	0	3.34	50	0.9	140	0.1	3.85	5
	9	1	110	50	0.3	140	0.7	4.69	50	0.5	140	0.5	4.73	15
	9	1	111	50	1	140	0	3.34	50	0.9	140	0.1	3.85	5
	9	1	112	50	0	140	1	3.45	50	0.5	140	0.5	4.73	20
	9	1	113	50	0.3	140	0.7	4.69	50	0	140	1	3.45	15
	9	1	114	50	0.9	140	0.1	3.85	50	1	140	0	3.34	10
	9	1	115	50	0.1	140	0.9	4.07	50	0	140	1	3.45	8
	9	1	116	50	0.9	140	0.1	3.85	50	0.3	140	0.7	4.69	45
	9	1	117	50	0.7	140	0.3	4.97	50	1	140	0	3.34	35
	9	1	118	50	0.1	140	0.9	4.07	50	0.3	140	0.7	4.69	15
	9	1	119	50	0.7	140	0.3	4.97	50	0	140	1	3.45	35
	9	1	120	50	0	140	1	3.45	50	0.1	140	0.9	4.07	5
	9	1	121	50	0.5	140	0.5	4.73	50	0.1	140	0.9	4.07	25
	9	1	122	50	0.1	140	0.9	4.07	50	0	140	1	3.45	3
	9	1	123	50	0.3	140	0.7	4.69	50	0.9	140	0.1	3.85	40
	9	1	124	50	0.1	140	0.9	4.07	50	0	140	1	3.45	5
	9	1	125	50	1	140	0	3.34	50	0.3	140	0.7	4.69	45
	9	1	126	50	0.9	140	0.1	3.85	50	0	140	1	3.45	50
	10	1	1	50	0.3	140	0.7	4.55	50	0.7	140	0.3	5.72	15
	10	1	2	50	0	140	1	3	50	0.5	140	0.5	5.39	30
	10	1	3	50	0.7	140	0.3	5.72	50	1	140	0	4.09	70
	10	1	4	50	0	140	1	3	50	0.5	140	0.5	5.39	35
	10	1	5	50	1	140	0	4.09	50	0.7	140	0.3	5.72	50
	10	1	6	50	0	140	1	3	50	0.7	140	0.3	5.72	34
	10	1	7	50	0.9	140	0.1	4.24	50	0.1	140	0.9	3.59	80
	10	1	8	50	0	140	1	3	50	0.7	140	0.3	5.72	67
	10	1	9	50	1	140	0	4.09	50	0.5	140	0.5	5.39	85
	10	1	10	50	0.9	140	0.1	4.24	50	0	140	1	3	90
	10	1	11	50	1	140	0	4.09	50	0.7	140	0.3	5.72	50
	10	1	12	50	0	140	1	3	50	0.9	140	0.1	4.24	73
	10	1	13	50	0.1	140	0.9	3.59	50	0.9	140	0.1	4.24	78
	10	1	14	50	0.9	140	0.1	4.24	50	1	140	0	4.09	5
	10	1	15	50	0.5	140	0.5	5.39	50	0.7	140	0.3	5.72	25
	10	1	16	50	0	140	1	3	50	0.9	140	0.1	4.24	82
	10	1	17	50	0.1	140	0.9	3.59	50	1	140	0	4.09	90
	10	1	18	50	1	140	0	4.09	50	0.9	140	0.1	4.24	16
	10	1	19	50	1	140	0	4.09	50	0.9	140	0.1	4.24	10
	10	1	20	50	1	140	0	4.09	50	0.3	140	0.7	4.55	95
	10	1	21	50	0	140	1	3	50	0.1	140	0.9	3.59	2
	10	1	22	50	0.9	140	0.1	4.24	50	0.5	140	0.5	5.39	25
	10	1	23	50	0.9	140	0.1	4.24	50	0	140	1	3	50
	10	1	24	50	1	140	0	4.09	50	0.3	140	0.7	4.55	65
	10	1	25	50	0.3	140	0.7	4.55	50	0	140	1	3	12
	10	1	26	50	1	140	0	4.09	50	0.7	140	0.3	5.72	20
	10	1	27	50	0.5	140	0.5	5.39	50	0	140	1	3	36
	10	1	28	50	0.9	140	0.1	4.24	50	0.5	140	0.5	5.39	72
	10	1	29	50	0.1	140	0.9	3.59	50	0	140	1	3	9
	10	1	30	50	0.1	140	0.9	3.59	50	0.3	140	0.7	4.55	7
	10	1	31	50	0	140	1	3	50	0.9	140	0.1	4.24	82
	10	1	32	50	0.1	140	0.9	3.59	50	0.3	140	0.7	4.55	10
	10	1	33	50	1	140	0	4.09	50	0.1	140	0.9	3.59	78
	10	1	34	50	0.3	140	0.7	4.55	50	0.1	140	0.9	3.59	15
	10	1	35	50	0	140	1	3	50	0.3	140	0.7	4.55	10
	10	1	36	50	0.5	140	0.5	5.39	50	1	140	0	4.09	79
	10	1	37	50	0.7	140	0.3	5.72	50	0.3	140	0.7	4.55	50
	10	1	38	50	0.1	140	0.9	3.59	50	0.9	140	0.1	4.24	84
	10	1	39	50	0.7	140	0.3	5.72	50	0.9	140	0.1	4.24	8
	10	1	40	50	0.1	140	0.9	3.59	50	0	140	1	3	2
	10	1	41	50	0	140	1	3	50	0.7	140	0.3	5.72	56
	10	1	42	50	0.7	140	0.3	5.72	50	1	140	0	4.09	58
	10	1	43	50	0.3	140	0.7	4.55	50	0.5	140	0.5	5.39	27
	10	1	44	50	0.3	140	0.7	4.55	50	0.7	140	0.3	5.72	24
	10	1	45	50	0.1	140	0.9	3.59	50	0.3	140	0.7	4.55	45
	10	1	46	50	0.1	140	0.9	3.59	50	0.7	140	0.3	5.72	38
	10	1	47	50	0.1	140	0.9	3.59	50	0.5	140	0.5	5.39	49
	10	1	48	50	0.1	140	0.9	3.59	50	0.5	140	0.5	5.39	18
	10	1	49	50	0.3	140	0.7	4.55	50	0.9	140	0.1	4.24	78
	10	1	50	50	0.3	140	0.7	4.55	50	0.1	140	0.9	3.59	35
	10	1	51	50	0	140	1	3	50	1	140	0	4.09	87
	10	1	52	50	0.7	140	0.3	5.72	50	1	140	0	4.09	23
	10	1	53	50	0.1	140	0.9	3.59	50	1	140	0	4.09	83
	10	1	54	50	1	140	0	4.09	50	0	140	1	3	94
	10	1	55	50	0	140	1	3	50	0.3	140	0.7	4.55	10
	10	1	56	50	0.9	140	0.1	4.24	50	0.7	140	0.3	5.72	25
	10	1	57	50	0.3	140	0.7	4.55	50	0.5	140	0.5	5.39	1
	10	1	58	50	1	140	0	4.09	50	0.9	140	0.1	4.24	5
	10	1	59	50	1	140	0	4.09	50	0.1	140	0.9	3.59	60
	10	1	60	50	0.7	140	0.3	5.72	50	0.5	140	0.5	5.39	15
	10	1	61	50	0	140	1	3	50	0.3	140	0.7	4.55	0
	10	1	62	50	0.9	140	0.1	4.24	50	0.3	140	0.7	4.55	38
	10	1	63	50	1	140	0	4.09	50	0.3	140	0.7	4.55	80
	10	1	64	50	0.9	140	0.1	4.24	50	0.1	140	0.9	3.59	65
	10	1	65	50	0.3	140	0.7	4.55	50	0	140	1	3	15
	10	1	66	50	0.5	140	0.5	5.39	50	0.9	140	0.1	4.24	70
	10	1	67	50	0.9	140	0.1	4.24	50	1	140	0	4.09	5
	10	1	68	50	0.7	140	0.3	5.72	50	0.5	140	0.5	5.39	50
	10	1	69	50	0.3	140	0.7	4.55	50	1	140	0	4.09	87
	10	1	70	50	0.5	140	0.5	5.39	50	0.9	140	0.1	4.24	75
	10	1	71	50	0.7	140	0.3	5.72	50	0.5	140	0.5	5.39	52
	10	1	72	50	0.7	140	0.3	5.72	50	0.3	140	0.7	4.55	47
	10	1	73	50	0.9	140	0.1	4.24	50	0	140	1	3	74
	10	1	74	50	0	140	1	3	50	1	140	0	4.09	91
	10	1	75	50	0.3	140	0.7	4.55	50	1	140	0	4.09	89
	10	1	76	50	0.9	140	0.1	4.24	50	0.1	140	0.9	3.59	50
	10	1	77	50	0.9	140	0.1	4.24	50	0.3	140	0.7	4.55	81
	10	1	78	50	1	140	0	4.09	50	0	140	1	3	40
	10	1	79	50	0.5	140	0.5	5.39	50	0.9	140	0.1	4.24	60
	10	1	80	50	0.9	140	0.1	4.24	50	0.3	140	0.7	4.55	60
	10	1	81	50	0.1	140	0.9	3.59	50	0.7	140	0.3	5.72	50
	10	1	82	50	0.1	140	0.9	3.59	50	0.5	140	0.5	5.39	12
	10	1	83	50	0.7	140	0.3	5.72	50	0.3	140	0.7	4.55	20
	10	1	84	50	0.5	140	0.5	5.39	50	0.7	140	0.3	5.72	25
	10	1	85	50	0.5	140	0.5	5.39	50	0.1	140	0.9	3.59	11
	10	1	86	50	0.1	140	0.9	3.59	50	1	140	0	4.09	87
	10	1	87	50	0	140	1	3	50	0.1	140	0.9	3.59	8
	10	1	88	50	0.9	140	0.1	4.24	50	0.5	140	0.5	5.39	72
	10	1	89	50	1	140	0	4.09	50	0.1	140	0.9	3.59	70
	10	1	90	50	0.9	140	0.1	4.24	50	0.7	140	0.3	5.72	25
	10	1	91	50	0.5	140	0.5	5.39	50	0.1	140	0.9	3.59	7
	10	1	92	50	0.7	140	0.3	5.72	50	0	140	1	3	23
	10	1	93	50	0.9	140	0.1	4.24	50	1	140	0	4.09	4
	10	1	94	50	0.3	140	0.7	4.55	50	0.5	140	0.5	5.39	7
	10	1	95	50	0.7	140	0.3	5.72	50	0.1	140	0.9	3.59	20
	10	1	96	50	0.5	140	0.5	5.39	50	1	140	0	4.09	80
	10	1	97	50	0.7	140	0.3	5.72	50	0	140	1	3	40
	10	1	98	50	0.7	140	0.3	5.72	50	0.9	140	0.1	4.24	40
	10	1	99	50	1	140	0	4.09	50	0.5	140	0.5	5.39	69
	10	1	100	50	1	140	0	4.09	50	0.5	140	0.5	5.39	75
	10	1	101	50	0.7	140	0.3	5.72	50	0.1	140	0.9	3.59	41
	10	1	102	50	1	140	0	4.09	50	0	140	1	3	85
	10	1	103	50	0.3	140	0.7	4.55	50	1	140	0	4.09	83
	10	1	104	50	0.5	140	0.5	5.39	50	0.7	140	0.3	5.72	35
	10	1	105	50	0	140	1	3	50	0.1	140	0.9	3.59	5
	10	1	106	50	0.1	140	0.9	3.59	50	0.7	140	0.3	5.72	58
	10	1	107	50	0.1	140	0.9	3.59	50	0.9	140	0.1	4.24	50
	10	1	108	50	0.5	140	0.5	5.39	50	0.1	140	0.9	3.59	35
	10	1	109	50	0	140	1	3	50	1	140	0	4.09	78
	10	1	110	50	0.3	140	0.7	4.55	50	0.7	140	0.3	5.72	60
	10	1	111	50	0.5	140	0.5	5.39	50	0.3	140	0.7	4.55	8
	10	1	112	50	0.7	140	0.3	5.72	50	0.1	140	0.9	3.59	70
	10	1	113	50	0.3	140	0.7	4.55	50	0.1	140	0.9	3.59	14
	10	1	114	50	0.1	140	0.9	3.59	50	0	140	1	3	10
	10	1	115	50	0.7	140	0.3	5.72	50	0.9	140	0.1	4.24	63
	10	1	116	50	0.5	140	0.5	5.39	50	1	140	0	4.09	71
	10	1	117	50	0.3	140	0.7	4.55	50	0.9	140	0.1	4.24	61
	10	1	118	50	0.5	140	0.5	5.39	50	0.3	140	0.7	4.55	23
	10	1	119	50	0.5	140	0.5	5.39	50	0	140	1	3	28
	10	1	120	50	0	140	1	3	50	0.5	140	0.5	5.39	20
	10	1	121	50	0.3	140	0.7	4.55	50	0.9	140	0.1	4.24	60
	10	1	122	50	0.5	140	0.5	5.39	50	0	140	1	3	37
	10	1	123	50	0.7	140	0.3	5.72	50	0	140	1	3	69
	10	1	124	50	0.9	140	0.1	4.24	50	0.7	140	0.3	5.72	5
	10	1	125	50	0.5	140	0.5	5.39	50	0.3	140	0.7	4.55	24
	10	1	126	50	0.3	140	0.7	4.55	50	0	140	1	3	9
	11	1	1	50	0.5	140	0.5	5.86	50	0	140	1	3.26	80
	11	1	2	50	0.3	140	0.7	4.55	50	0.5	140	0.5	5.86	20
	11	1	3	50	0.5	140	0.5	5.86	50	0.7	140	0.3	5.53	99
	11	1	4	50	0.1	140	0.9	4.16	50	1	140	0	3.83	100
	11	1	5	50	0.1	140	0.9	4.16	50	0.5	140	0.5	5.86	40
	11	1	6	50	0	140	1	3.26	50	0.3	140	0.7	4.55	15
	11	1	7	50	1	140	0	3.83	50	0	140	1	3.26	100
	11	1	8	50	1	140	0	3.83	50	0.5	140	0.5	5.86	89
	11	1	9	50	0.1	140	0.9	4.16	50	0.9	140	0.1	4.86	75
	11	1	10	50	0.7	140	0.3	5.53	50	0.3	140	0.7	4.55	40
	11	1	11	50	0	140	1	3.26	50	0.5	140	0.5	5.86	6
	11	1	12	50	0	140	1	3.26	50	0.7	140	0.3	5.53	66
	11	1	13	50	0.1	140	0.9	4.16	50	0.9	140	0.1	4.86	91
	11	1	14	50	0.1	140	0.9	4.16	50	0.7	140	0.3	5.53	95
	11	1	15	50	0	140	1	3.26	50	0.7	140	0.3	5.53	87
	11	1	16	50	0.7	140	0.3	5.53	50	1	140	0	3.83	63
	11	1	17	50	0.5	140	0.5	5.86	50	0.1	140	0.9	4.16	30
	11	1	18	50	0.3	140	0.7	4.55	50	0.1	140	0.9	4.16	4
	11	1	19	50	1	140	0	3.83	50	0.3	140	0.7	4.55	99
	11	1	20	50	0.1	140	0.9	4.16	50	0.3	140	0.7	4.55	1
	11	1	21	50	0.9	140	0.1	4.86	50	0.7	140	0.3	5.53	10
	11	1	22	50	0.5	140	0.5	5.86	50	0.3	140	0.7	4.55	3
	11	1	23	50	0.5	140	0.5	5.86	50	1	140	0	3.83	70
	11	1	24	50	0.5	140	0.5	5.86	50	0.3	140	0.7	4.55	8
	11	1	25	50	0.3	140	0.7	4.55	50	1	140	0	3.83	76
	11	1	26	50	0.3	140	0.7	4.55	50	0.7	140	0.3	5.53	50
	11	1	27	50	0.3	140	0.7	4.55	50	0.7	140	0.3	5.53	60
	11	1	28	50	0.9	140	0.1	4.86	50	0	140	1	3.26	80
	11	1	29	50	0.7	140	0.3	5.53	50	0.1	140	0.9	4.16	50
	11	1	30	50	1	140	0	3.83	50	0.7	140	0.3	5.53	30
	11	1	31	50	0.5	140	0.5	5.86	50	0.7	140	0.3	5.53	20
	11	1	32	50	0.5	140	0.5	5.86	50	0.1	140	0.9	4.16	20
	11	1	33	50	0.7	140	0.3	5.53	50	0.5	140	0.5	5.86	15
	11	1	34	50	0.1	140	0.9	4.16	50	1	140	0	3.83	50
	11	1	35	50	0.9	140	0.1	4.86	50	0	140	1	3.26	40
	11	1	36	50	0.5	140	0.5	5.86	50	0.7	140	0.3	5.53	22
	11	1	37	50	1	140	0	3.83	50	0.1	140	0.9	4.16	60
	11	1	38	50	0	140	1	3.26	50	0.1	140	0.9	4.16	10
	11	1	39	50	0.7	140	0.3	5.53	50	1	140	0	3.83	20
	11	1	40	50	0.9	140	0.1	4.86	50	0.7	140	0.3	5.53	15
	11	1	41	50	0.9	140	0.1	4.86	50	0.7	140	0.3	5.53	2
	11	1	42	50	1	140	0	3.83	50	0.3	140	0.7	4.55	50
	11	1	43	50	0.7	140	0.3	5.53	50	0.9	140	0.1	4.86	50
	11	1	44	50	1	140	0	3.83	50	0.3	140	0.7	4.55	45
	11	1	45	50	0.9	140	0.1	4.86	50	0.3	140	0.7	4.55	33
	11	1	46	50	0.1	140	0.9	4.16	50	0.9	140	0.1	4.86	22
	11	1	47	50	0	140	1	3.26	50	0.9	140	0.1	4.86	50
	11	1	48	50	0.1	140	0.9	4.16	50	0.7	140	0.3	5.53	60
	11	1	49	50	0.9	140	0.1	4.86	50	0.1	140	0.9	4.16	40
	11	1	50	50	0.3	140	0.7	4.55	50	0	140	1	3.26	0
	11	1	51	50	1	140	0	3.83	50	0.9	140	0.1	4.86	10
	11	1	52	50	1	140	0	3.83	50	0.5	140	0.5	5.86	40
	11	1	53	50	1	140	0	3.83	50	0.9	140	0.1	4.86	8
	11	1	54	50	0.5	140	0.5	5.86	50	0.9	140	0.1	4.86	30
	11	1	55	50	0.7	140	0.3	5.53	50	0	140	1	3.26	15
	11	1	56	50	0	140	1	3.26	50	1	140	0	3.83	35
	11	1	57	50	0.5	140	0.5	5.86	50	1	140	0	3.83	55
	11	1	58	50	1	140	0	3.83	50	0.7	140	0.3	5.53	20
	11	1	59	50	1	140	0	3.83	50	0	140	1	3.26	35
	11	1	60	50	0	140	1	3.26	50	1	140	0	3.83	70
	11	1	61	50	0	140	1	3.26	50	0.1	140	0.9	4.16	1
	11	1	62	50	0.9	140	0.1	4.86	50	0.1	140	0.9	4.16	40
	11	1	63	50	1	140	0	3.83	50	0.7	140	0.3	5.53	3
	11	1	64	50	0.5	140	0.5	5.86	50	0.1	140	0.9	4.16	15
	11	1	65	50	0.1	140	0.9	4.16	50	0.5	140	0.5	5.86	10
	11	1	66	50	0.3	140	0.7	4.55	50	0.9	140	0.1	4.86	60
	11	1	67	50	0.5	140	0.5	5.86	50	0	140	1	3.26	55
	11	1	68	50	0.7	140	0.3	5.53	50	0.9	140	0.1	4.86	0
	11	1	69	50	0.7	140	0.3	5.53	50	0	140	1	3.26	75
	11	1	70	50	0.7	140	0.3	5.53	50	0.3	140	0.7	4.55	70
	11	1	71	50	0.1	140	0.9	4.16	50	0.3	140	0.7	4.55	30
	11	1	72	50	0.3	140	0.7	4.55	50	0.5	140	0.5	5.86	10
	11	1	73	50	0.3	140	0.7	4.55	50	1	140	0	3.83	55
	11	1	74	50	0.7	140	0.3	5.53	50	0	140	1	3.26	70
	11	1	75	50	0.5	140	0.5	5.86	50	0.9	140	0.1	4.86	60
	11	1	76	50	0	140	1	3.26	50	0.5	140	0.5	5.86	8
	11	1	77	50	0.5	140	0.5	5.86	50	1	140	0	3.83	80
	11	1	78	50	0.3	140	0.7	4.55	50	0.9	140	0.1	4.86	75
	11	1	79	50	0.9	140	0.1	4.86	50	0.1	140	0.9	4.16	80
	11	1	80	50	0	140	1	3.26	50	0.1	140	0.9	4.16	0
	11	1	81	50	0.9	140	0.1	4.86	50	1	140	0	3.83	5
	11	1	82	50	0.1	140	0.9	4.16	50	0	140	1	3.26	3
	11	1	83	50	1	140	0	3.83	50	0	140	1	3.26	45
	11	1	84	50	0.5	140	0.5	5.86	50	0.3	140	0.7	4.55	10
	11	1	85	50	0	140	1	3.26	50	0.5	140	0.5	5.86	20
	11	1	86	50	0.5	140	0.5	5.86	50	0.9	140	0.1	4.86	35
	11	1	87	50	0	140	1	3.26	50	1	140	0	3.83	25
	11	1	88	50	1	140	0	3.83	50	0.1	140	0.9	4.16	15
	11	1	89	50	0.7	140	0.3	5.53	50	0.1	140	0.9	4.16	20
	11	1	90	50	0	140	1	3.26	50	0.9	140	0.1	4.86	55
	11	1	91	50	0.9	140	0.1	4.86	50	0.3	140	0.7	4.55	65
	11	1	92	50	0.3	140	0.7	4.55	50	1	140	0	3.83	70
	11	1	93	50	0.7	140	0.3	5.53	50	0.5	140	0.5	5.86	15
	11	1	94	50	0.3	140	0.7	4.55	50	0.1	140	0.9	4.16	5
	11	1	95	50	0.7	140	0.3	5.53	50	0.3	140	0.7	4.55	20
	11	1	96	50	0.3	140	0.7	4.55	50	0.5	140	0.5	5.86	10
	11	1	97	50	0.3	140	0.7	4.55	50	0.9	140	0.1	4.86	50
	11	1	98	50	0.1	140	0.9	4.16	50	0	140	1	3.26	0
	11	1	99	50	0.1	140	0.9	4.16	50	0.7	140	0.3	5.53	49
	11	1	100	50	0.3	140	0.7	4.55	50	0	140	1	3.26	5
	11	1	101	50	0.1	140	0.9	4.16	50	0.3	140	0.7	4.55	4
	11	1	102	50	0.7	140	0.3	5.53	50	0.5	140	0.5	5.86	20
	11	1	103	50	0	140	1	3.26	50	0.7	140	0.3	5.53	40
	11	1	104	50	0.3	140	0.7	4.55	50	0.1	140	0.9	4.16	2
	11	1	105	50	0	140	1	3.26	50	0.3	140	0.7	4.55	1
	11	1	106	50	1	140	0	3.83	50	0.5	140	0.5	5.86	70
	11	1	107	50	0.7	140	0.3	5.53	50	0.1	140	0.9	4.16	70
	11	1	108	50	0.9	140	0.1	4.86	50	0.3	140	0.7	4.55	80
	11	1	109	50	0.1	140	0.9	4.16	50	0.5	140	0.5	5.86	10
	11	1	110	50	0.9	140	0.1	4.86	50	0.5	140	0.5	5.86	40
	11	1	111	50	0.9	140	0.1	4.86	50	0.5	140	0.5	5.86	20
	11	1	112	50	1	140	0	3.83	50	0.1	140	0.9	4.16	60
	11	1	113	50	0.9	140	0.1	4.86	50	0.5	140	0.5	5.86	70
	11	1	114	50	0.3	140	0.7	4.55	50	0	140	1	3.26	2
	11	1	115	50	0	140	1	3.26	50	0.3	140	0.7	4.55	1
	11	1	116	50	0.1	140	0.9	4.16	50	1	140	0	3.83	75
	11	1	117	50	0.5	140	0.5	5.86	50	0	140	1	3.26	5
	11	1	118	50	0.9	140	0.1	4.86	50	1	140	0	3.83	5
	11	1	119	50	0.9	140	0.1	4.86	50	1	140	0	3.83	0
	11	1	120	50	0.7	140	0.3	5.53	50	1	140	0	3.83	10
	11	1	121	50	0.1	140	0.9	4.16	50	0	140	1	3.26	3
	11	1	122	50	0.3	140	0.7	4.55	50	0.7	140	0.3	5.53	10
	11	1	123	50	0.7	140	0.3	5.53	50	0.9	140	0.1	4.86	10
	11	1	124	50	0.9	140	0.1	4.86	50	0	140	1	3.26	30
	11	1	125	50	0	140	1	3.26	50	0.9	140	0.1	4.86	40
	11	1	126	50	1	140	0	3.83	50	0.9	140	0.1	4.86	10
	12	1	1	50	0.9	140	0.1	2.98	50	0.3	140	0.7	4.55	35
	12	1	2	50	0	140	1	3.94	50	0.1	140	0.9	4.29	0
	12	1	3	50	0	140	1	3.94	50	0.3	140	0.7	4.55	15
	12	1	4	50	0.3	140	0.7	4.55	50	0.9	140	0.1	2.98	70
	12	1	5	50	0	140	1	3.94	50	0.1	140	0.9	4.29	5
	12	1	6	50	0.3	140	0.7	4.55	50	0.9	140	0.1	2.98	60
	12	1	7	50	0.7	140	0.3	4.17	50	0	140	1	3.94	50
	12	1	8	50	1	140	0	3.04	50	0.1	140	0.9	4.29	45
	12	1	9	50	0.7	140	0.3	4.17	50	0.9	140	0.1	2.98	0
	12	1	10	50	1	140	0	3.04	50	0	140	1	3.94	50
	12	1	11	50	0.5	140	0.5	4.55	50	0.1	140	0.9	4.29	40
	12	1	12	50	0.3	140	0.7	4.55	50	1	140	0	3.04	40
	12	1	13	50	0.3	140	0.7	4.55	50	1	140	0	3.04	60
	12	1	14	50	1	140	0	3.04	50	0.5	140	0.5	4.55	80
	12	1	15	50	0.7	140	0.3	4.17	50	0	140	1	3.94	40
	12	1	16	50	0.9	140	0.1	2.98	50	0.3	140	0.7	4.55	60
	12	1	17	50	0.5	140	0.5	4.55	50	0.7	140	0.3	4.17	40
	12	1	18	50	0.7	140	0.3	4.17	50	0.3	140	0.7	4.55	30
	12	1	19	50	0	140	1	3.94	50	0.7	140	0.3	4.17	40
	12	1	20	50	0	140	1	3.94	50	1	140	0	3.04	85
	12	1	21	50	0.1	140	0.9	4.29	50	1	140	0	3.04	72
	12	1	22	50	0.3	140	0.7	4.55	50	0.7	140	0.3	4.17	45
	12	1	23	50	0.1	140	0.9	4.29	50	0	140	1	3.94	2
	12	1	24	50	0.5	140	0.5	4.55	50	0.9	140	0.1	2.98	50
	12	1	25	50	1	140	0	3.04	50	0.7	140	0.3	4.17	15
	12	1	26	50	0.3	140	0.7	4.55	50	0.5	140	0.5	4.55	10
	12	1	27	50	0.1	140	0.9	4.29	50	0.9	140	0.1	2.98	30
	12	1	28	50	0.5	140	0.5	4.55	50	0.3	140	0.7	4.55	0
	12	1	29	50	0.7	140	0.3	4.17	50	1	140	0	3.04	25
	12	1	30	50	1	140	0	3.04	50	0.1	140	0.9	4.29	35
	12	1	31	50	0.7	140	0.3	4.17	50	0.9	140	0.1	2.98	2
	12	1	32	50	0.1	140	0.9	4.29	50	0.5	140	0.5	4.55	5
	12	1	33	50	0.3	140	0.7	4.55	50	0.1	140	0.9	4.29	15
	12	1	34	50	0	140	1	3.94	50	0.3	140	0.7	4.55	10
	12	1	35	50	1	140	0	3.04	50	0.5	140	0.5	4.55	30
	12	1	36	50	0.7	140	0.3	4.17	50	0.3	140	0.7	4.55	40
	12	1	37	50	0.3	140	0.7	4.55	50	0.1	140	0.9	4.29	15
	12	1	38	50	0.9	140	0.1	2.98	50	0.5	140	0.5	4.55	60
	12	1	39	50	0.3	140	0.7	4.55	50	0	140	1	3.94	20
	12	1	40	50	0.1	140	0.9	4.29	50	0.7	140	0.3	4.17	60
	12	1	41	50	0.7	140	0.3	4.17	50	0.5	140	0.5	4.55	25
	12	1	42	50	0	140	1	3.94	50	1	140	0	3.04	70
	12	1	43	50	0.9	140	0.1	2.98	50	0.7	140	0.3	4.17	10
	12	1	44	50	0.5	140	0.5	4.55	50	1	140	0	3.04	40
	12	1	45	50	0.7	140	0.3	4.17	50	0.9	140	0.1	2.98	20
	12	1	46	50	0.3	140	0.7	4.55	50	0.5	140	0.5	4.55	0
	12	1	47	50	0.7	140	0.3	4.17	50	0.1	140	0.9	4.29	40
	12	1	48	50	0.3	140	0.7	4.55	50	0.1	140	0.9	4.29	15
	12	1	49	50	0.3	140	0.7	4.55	50	0.7	140	0.3	4.17	40
	12	1	50	50	0.1	140	0.9	4.29	50	0.3	140	0.7	4.55	15
	12	1	51	50	0.9	140	0.1	2.98	50	0.5	140	0.5	4.55	5
	12	1	52	50	0.9	140	0.1	2.98	50	0	140	1	3.94	50
	12	1	53	50	0.1	140	0.9	4.29	50	0.9	140	0.1	2.98	80
	12	1	54	50	0.5	140	0.5	4.55	50	0.1	140	0.9	4.29	15
	12	1	55	50	0.9	140	0.1	2.98	50	0.5	140	0.5	4.55	30
	12	1	56	50	1	140	0	3.04	50	0.9	140	0.1	2.98	0
	12	1	57	50	0.3	140	0.7	4.55	50	1	140	0	3.04	85
	12	1	58	50	0.5	140	0.5	4.55	50	0	140	1	3.94	25
	12	1	59	50	0.5	140	0.5	4.55	50	0.9	140	0.1	2.98	10
	12	1	60	50	0.9	140	0.1	2.98	50	0	140	1	3.94	95
	12	1	61	50	0.5	140	0.5	4.55	50	0	140	1	3.94	90
	12	1	62	50	1	140	0	3.04	50	0.1	140	0.9	4.29	90
	12	1	63	50	1	140	0	3.04	50	0.7	140	0.3	4.17	1
	12	1	64	50	1	140	0	3.04	50	0.9	140	0.1	2.98	0
	12	1	65	50	0	140	1	3.94	50	0.5	140	0.5	4.55	45
	12	1	66	50	0.5	140	0.5	4.55	50	0.7	140	0.3	4.17	5
	12	1	67	50	0.1	140	0.9	4.29	50	0.7	140	0.3	4.17	50
	12	1	68	50	0	140	1	3.94	50	0.9	140	0.1	2.98	80
	12	1	69	50	0.1	140	0.9	4.29	50	0.3	140	0.7	4.55	0
	12	1	70	50	0.1	140	0.9	4.29	50	0.3	140	0.7	4.55	5
	12	1	71	50	0.7	140	0.3	4.17	50	0.1	140	0.9	4.29	35
	12	1	72	50	1	140	0	3.04	50	0	140	1	3.94	85
	12	1	73	50	0	140	1	3.94	50	0.3	140	0.7	4.55	5
	12	1	74	50	0	140	1	3.94	50	0.5	140	0.5	4.55	35
	12	1	75	50	0.9	140	0.1	2.98	50	0	140	1	3.94	95
	12	1	76	50	0.3	140	0.7	4.55	50	0	140	1	3.94	5
	12	1	77	50	0.1	140	0.9	4.29	50	1	140	0	3.04	75
	12	1	78	50	0.3	140	0.7	4.55	50	0	140	1	3.94	5
	12	1	79	50	0	140	1	3.94	50	0.1	140	0.9	4.29	0
	12	1	80	50	0.9	140	0.1	2.98	50	1	140	0	3.04	0
	12	1	81	50	0.5	140	0.5	4.55	50	0.3	140	0.7	4.55	1
	12	1	82	50	0.9	140	0.1	2.98	50	0.3	140	0.7	4.55	85
	12	1	83	50	0.1	140	0.9	4.29	50	1	140	0	3.04	75
	12	1	84	50	0	140	1	3.94	50	0.7	140	0.3	4.17	50
	12	1	85	50	0.1	140	0.9	4.29	50	0.9	140	0.1	2.98	70
	12	1	86	50	0.7	140	0.3	4.17	50	0.5	140	0.5	4.55	3
	12	1	87	50	0.9	140	0.1	2.98	50	0.1	140	0.9	4.29	55
	12	1	88	50	0.9	140	0.1	2.98	50	1	140	0	3.04	35
	12	1	89	50	0.5	140	0.5	4.55	50	1	140	0	3.04	45
	12	1	90	50	0.1	140	0.9	4.29	50	0	140	1	3.94	5
	12	1	91	50	1	140	0	3.04	50	0.9	140	0.1	2.98	10
	12	1	92	50	0.7	140	0.3	4.17	50	0.3	140	0.7	4.55	15
	12	1	93	50	0.5	140	0.5	4.55	50	0.7	140	0.3	4.17	35
	12	1	94	50	0	140	1	3.94	50	0.7	140	0.3	4.17	55
	12	1	95	50	0.9	140	0.1	2.98	50	0.7	140	0.3	4.17	0
	12	1	96	50	0.9	140	0.1	2.98	50	0.7	140	0.3	4.17	3
	12	1	97	50	0.9	140	0.1	2.98	50	0.1	140	0.9	4.29	95
	12	1	98	50	1	140	0	3.04	50	0.3	140	0.7	4.55	98
	12	1	99	50	0.1	140	0.9	4.29	50	0	140	1	3.94	0
	12	1	100	50	0.9	140	0.1	2.98	50	0.1	140	0.9	4.29	50
	12	1	101	50	1	140	0	3.04	50	0.7	140	0.3	4.17	15
	12	1	102	50	0.1	140	0.9	4.29	50	0.5	140	0.5	4.55	15
	12	1	103	50	0.7	140	0.3	4.17	50	0	140	1	3.94	30
	12	1	104	50	0.5	140	0.5	4.55	50	0	140	1	3.94	15
	12	1	105	50	1	140	0	3.04	50	0.3	140	0.7	4.55	98
	12	1	106	50	0.7	140	0.3	4.17	50	1	140	0	3.04	5
	12	1	107	50	0.9	140	0.1	2.98	50	1	140	0	3.04	0
	12	1	108	50	0	140	1	3.94	50	0.9	140	0.1	2.98	45
	12	1	109	50	1	140	0	3.04	50	0.5	140	0.5	4.55	30
	12	1	110	50	0.3	140	0.7	4.55	50	0.5	140	0.5	4.55	5
	12	1	111	50	0	140	1	3.94	50	0.5	140	0.5	4.55	45
	12	1	112	50	0.7	140	0.3	4.17	50	0.5	140	0.5	4.55	5
	12	1	113	50	0.7	140	0.3	4.17	50	1	140	0	3.04	15
	12	1	114	50	0.5	140	0.5	4.55	50	0.3	140	0.7	4.55	3
	12	1	115	50	0.5	140	0.5	4.55	50	1	140	0	3.04	75
	12	1	116	50	0.5	140	0.5	4.55	50	0.1	140	0.9	4.29	100
	12	1	117	50	0.3	140	0.7	4.55	50	0.7	140	0.3	4.17	70
	12	1	118	50	1	140	0	3.04	50	0	140	1	3.94	100
	12	1	119	50	1	140	0	3.04	50	0.3	140	0.7	4.55	70
	12	1	120	50	0	140	1	3.94	50	0.9	140	0.1	2.98	98
	12	1	121	50	0.3	140	0.7	4.55	50	0.9	140	0.1	2.98	100
	12	1	122	50	0.1	140	0.9	4.29	50	0.5	140	0.5	4.55	55
	12	1	123	50	0.1	140	0.9	4.29	50	0.7	140	0.3	4.17	99
	12	1	124	50	0.7	140	0.3	4.17	50	0.1	140	0.9	4.29	75
	12	1	125	50	0.5	140	0.5	4.55	50	0.9	140	0.1	2.98	95
	12	1	126	50	0	140	1	3.94	50	1	140	0	3.04	100
	13	1	1	50	0.7	140	0.3	4.27	50	0.3	140	0.7	4.08	20
	13	1	2	50	1	140	0	2.89	50	0.1	140	0.9	3.72	50
	13	1	3	50	0	140	1	3.3	50	0.3	140	0.7	4.08	3
	13	1	4	50	0.9	140	0.1	2.71	50	0.3	140	0.7	4.08	50
	13	1	5	50	0.1	140	0.9	3.72	50	0	140	1	3.3	1
	13	1	6	50	0.7	140	0.3	4.27	50	0.9	140	0.1	2.71	8
	13	1	7	50	0	140	1	3.3	50	0.9	140	0.1	2.71	55
	13	1	8	50	0.1	140	0.9	3.72	50	0.5	140	0.5	4.5	3
	13	1	9	50	0.7	140	0.3	4.27	50	0.1	140	0.9	3.72	15
	13	1	10	50	0.1	140	0.9	3.72	50	0.7	140	0.3	4.27	25
	13	1	11	50	1	140	0	2.89	50	0.5	140	0.5	4.5	25
	13	1	12	50	0.5	140	0.5	4.5	50	1	140	0	2.89	40
	13	1	13	50	0.9	140	0.1	2.71	50	0.1	140	0.9	3.72	60
	13	1	14	50	1	140	0	2.89	50	0.9	140	0.1	2.71	1.2
	13	1	15	50	0	140	1	3.3	50	0.7	140	0.3	4.27	9
	13	1	16	50	0.5	140	0.5	4.5	50	0.1	140	0.9	3.72	3
	13	1	17	50	0.9	140	0.1	2.71	50	0.7	140	0.3	4.27	0.2
	13	1	18	50	0.9	140	0.1	2.71	50	0.5	140	0.5	4.5	2
	13	1	19	50	0.3	140	0.7	4.08	50	0.7	140	0.3	4.27	20
	13	1	20	50	0.3	140	0.7	4.08	50	0.1	140	0.9	3.72	4
	13	1	21	50	0.9	140	0.1	2.71	50	0.7	140	0.3	4.27	0.7
	13	1	22	50	0.7	140	0.3	4.27	50	0.5	140	0.5	4.5	1.5
	13	1	23	50	0.7	140	0.3	4.27	50	1	140	0	2.89	9
	13	1	24	50	0	140	1	3.3	50	0.7	140	0.3	4.27	20
	13	1	25	50	0.5	140	0.5	4.5	50	1	140	0	2.89	40
	13	1	26	50	0.5	140	0.5	4.5	50	0	140	1	3.3	15
	13	1	27	50	1	140	0	2.89	50	0	140	1	3.3	20
	13	1	28	50	0.3	140	0.7	4.08	50	0.5	140	0.5	4.5	4.5
	13	1	29	50	0.3	140	0.7	4.08	50	0.9	140	0.1	2.71	38
	13	1	30	50	0.1	140	0.9	3.72	50	0	140	1	3.3	6
	13	1	31	50	0.5	140	0.5	4.5	50	0.9	140	0.1	2.71	30
	13	1	32	50	0	140	1	3.3	50	0.1	140	0.9	3.72	2
	13	1	33	50	0.7	140	0.3	4.27	50	0.9	140	0.1	2.71	3
	13	1	34	50	0.1	140	0.9	3.72	50	0.7	140	0.3	4.27	10
	13	1	35	50	0.5	140	0.5	4.5	50	0.3	140	0.7	4.08	5
	13	1	36	50	0	140	1	3.3	50	0.3	140	0.7	4.08	2
	13	1	37	50	0.7	140	0.3	4.27	50	0.3	140	0.7	4.08	8
	13	1	38	50	0.5	140	0.5	4.5	50	0.7	140	0.3	4.27	15
	13	1	39	50	0.7	140	0.3	4.27	50	0.1	140	0.9	3.72	25
	13	1	40	50	0.3	140	0.7	4.08	50	1	140	0	2.89	40
	13	1	41	50	0.3	140	0.7	4.08	50	0.7	140	0.3	4.27	25
	13	1	42	50	0.9	140	0.1	2.71	50	0.1	140	0.9	3.72	50
	13	1	43	50	0	140	1	3.3	50	0.1	140	0.9	3.72	0.2
	13	1	44	50	0.3	140	0.7	4.08	50	0.7	140	0.3	4.27	20
	13	1	45	50	0.1	140	0.9	3.72	50	0.9	140	0.1	2.71	40
	13	1	46	50	0.9	140	0.1	2.71	50	0.5	140	0.5	4.5	15
	13	1	47	50	1	140	0	2.89	50	0.1	140	0.9	3.72	35
	13	1	48	50	0.1	140	0.9	3.72	50	0.5	140	0.5	4.5	9.5
	13	1	49	50	0.5	140	0.5	4.5	50	0.1	140	0.9	3.72	6
	13	1	50	50	0	140	1	3.3	50	1	140	0	2.89	20
	13	1	51	50	0.3	140	0.7	4.08	50	1	140	0	2.89	40
	13	1	52	50	0.1	140	0.9	3.72	50	0.7	140	0.3	4.27	5
	13	1	53	50	0.9	140	0.1	2.71	50	0.3	140	0.7	4.08	8
	13	1	54	50	1	140	0	2.89	50	0	140	1	3.3	45
	13	1	55	50	0.7	140	0.3	4.27	50	0.5	140	0.5	4.5	3
	13	1	56	50	0.7	140	0.3	4.27	50	0	140	1	3.3	10
	13	1	57	50	0.1	140	0.9	3.72	50	0.3	140	0.7	4.08	2
	13	1	58	50	0.1	140	0.9	3.72	50	0.3	140	0.7	4.08	3
	13	1	59	50	1	140	0	2.89	50	0.3	140	0.7	4.08	24
	13	1	60	50	0.7	140	0.3	4.27	50	0	140	1	3.3	30
	13	1	61	50	1	140	0	2.89	50	0.1	140	0.9	3.72	20
	13	1	62	50	0.9	140	0.1	2.71	50	1	140	0	2.89	5
	13	1	63	50	0.5	140	0.5	4.5	50	1	140	0	2.89	15
	13	1	64	50	0	140	1	3.3	50	0.3	140	0.7	4.08	3
	13	1	65	50	0.5	140	0.5	4.5	50	0.3	140	0.7	4.08	5
	13	1	66	50	0.3	140	0.7	4.08	50	0.1	140	0.9	3.72	1
	13	1	67	50	0.3	140	0.7	4.08	50	0.5	140	0.5	4.5	4
	13	1	68	50	0.3	140	0.7	4.08	50	0.1	140	0.9	3.72	3
	13	1	69	50	0	140	1	3.3	50	0.7	140	0.3	4.27	30
	13	1	70	50	1	140	0	2.89	50	0.9	140	0.1	2.71	0.1
	13	1	71	50	0.9	140	0.1	2.71	50	0.3	140	0.7	4.08	45
	13	1	72	50	0	140	1	3.3	50	0.1	140	0.9	3.72	2
	13	1	73	50	0.1	140	0.9	3.72	50	0.5	140	0.5	4.5	9
	13	1	74	50	0.9	140	0.1	2.71	50	0	140	1	3.3	30
	13	1	75	50	0.1	140	0.9	3.72	50	0.9	140	0.1	2.71	25
	13	1	76	50	0.7	140	0.3	4.27	50	0	140	1	3.3	40
	13	1	77	50	0.7	140	0.3	4.27	50	0.1	140	0.9	3.72	40
	13	1	78	50	0.5	140	0.5	4.5	50	0.9	140	0.1	2.71	50
	13	1	79	50	0.1	140	0.9	3.72	50	1	140	0	2.89	50
	13	1	80	50	0.5	140	0.5	4.5	50	0.7	140	0.3	4.27	10
	13	1	81	50	0	140	1	3.3	50	1	140	0	2.89	50
	13	1	82	50	0.1	140	0.9	3.72	50	0	140	1	3.3	2
	13	1	83	50	0.3	140	0.7	4.08	50	0	140	1	3.3	3
	13	1	84	50	0.9	140	0.1	2.71	50	0.5	140	0.5	4.5	9
	13	1	85	50	0	140	1	3.3	50	0.9	140	0.1	2.71	25
	13	1	86	50	0.5	140	0.5	4.5	50	0	140	1	3.3	20
	13	1	87	50	0.7	140	0.3	4.27	50	0.5	140	0.5	4.5	5
	13	1	88	50	1	140	0	2.89	50	0.3	140	0.7	4.08	20
	13	1	89	50	0.3	140	0.7	4.08	50	0	140	1	3.3	5
	13	1	90	50	0.9	140	0.1	2.71	50	0	140	1	3.3	20
	13	1	91	50	0	140	1	3.3	50	0.5	140	0.5	4.5	7
	13	1	92	50	1	140	0	2.89	50	0.5	140	0.5	4.5	3
	13	1	93	50	0.9	140	0.1	2.71	50	1	140	0	2.89	2
	13	1	94	50	0.7	140	0.3	4.27	50	0.3	140	0.7	4.08	1
	13	1	95	50	1	140	0	2.89	50	0.7	140	0.3	4.27	0.1
	13	1	96	50	0.7	140	0.3	4.27	50	0.9	140	0.1	2.71	2
	13	1	97	50	1	140	0	2.89	50	0.5	140	0.5	4.5	5
	13	1	98	50	0.5	140	0.5	4.5	50	0.3	140	0.7	4.08	0.5
	13	1	99	50	0.9	140	0.1	2.71	50	1	140	0	2.89	5
	13	1	100	50	0	140	1	3.3	50	0.5	140	0.5	4.5	19
	13	1	101	50	0.1	140	0.9	3.72	50	0.3	140	0.7	4.08	4
	13	1	102	50	1	140	0	2.89	50	0.3	140	0.7	4.08	10
	13	1	103	50	0.9	140	0.1	2.71	50	0.7	140	0.3	4.27	2
	13	1	104	50	0.5	140	0.5	4.5	50	0	140	1	3.3	3
	13	1	105	50	1	140	0	2.89	50	0.7	140	0.3	4.27	0.8
	13	1	106	50	0.7	140	0.3	4.27	50	1	140	0	2.89	5
	13	1	107	50	0.3	140	0.7	4.08	50	1	140	0	2.89	15
	13	1	108	50	0.3	140	0.7	4.08	50	0.9	140	0.1	2.71	25
	13	1	109	50	0.1	140	0.9	3.72	50	1	140	0	2.89	25
	13	1	110	50	0.9	140	0.1	2.71	50	0.1	140	0.9	3.72	15
	13	1	111	50	0.1	140	0.9	3.72	50	1	140	0	2.89	20
	13	1	112	50	0	140	1	3.3	50	1	140	0	2.89	25
	13	1	113	50	1	140	0	2.89	50	0	140	1	3.3	25
	13	1	114	50	0.5	140	0.5	4.5	50	0.9	140	0.1	2.71	20
	13	1	115	50	0.1	140	0.9	3.72	50	0.9	140	0.1	2.71	20
	13	1	116	50	0.3	140	0.7	4.08	50	0	140	1	3.3	7
	13	1	117	50	0.3	140	0.7	4.08	50	0.9	140	0.1	2.71	15
	13	1	118	50	0	140	1	3.3	50	0.5	140	0.5	4.5	4
	13	1	119	50	0.3	140	0.7	4.08	50	0.5	140	0.5	4.5	2
	13	1	120	50	1	140	0	2.89	50	0.9	140	0.1	2.71	0.5
	13	1	121	50	0.7	140	0.3	4.27	50	1	140	0	2.89	1
	13	1	122	50	0.9	140	0.1	2.71	50	0	140	1	3.3	15
	13	1	123	50	1	140	0	2.89	50	0.7	140	0.3	4.27	3
	13	1	124	50	0.5	140	0.5	4.5	50	0.1	140	0.9	3.72	2
	13	1	125	50	0	140	1	3.3	50	0.9	140	0.1	2.71	25
	13	1	126	50	0.5	140	0.5	4.5	50	0.7	140	0.3	4.27	10
	14	1	1	50	1	140	0	3.49	50	0	140	1	3.64	70
	14	1	2	50	0.3	140	0.7	4.69	50	0.9	140	0.1	3.89	80
	14	1	3	50	0.5	140	0.5	4.78	50	1	140	0	3.49	90
	14	1	4	50	0.9	140	0.1	3.89	50	0.7	140	0.3	5.02	80
	14	1	5	50	0.5	140	0.5	4.78	50	1	140	0	3.49	-1
	14	1	6	50	0.9	140	0.1	3.89	50	0.1	140	0.9	3.72	100
	14	1	7	50	0.3	140	0.7	4.69	50	1	140	0	3.49	100
	14	1	8	50	0.9	140	0.1	3.89	50	0.1	140	0.9	3.72	90
	14	1	9	50	1	140	0	3.49	50	0	140	1	3.64	90
	14	1	10	50	1	140	0	3.49	50	0.9	140	0.1	3.89	30
	14	1	11	50	0	140	1	3.64	50	0.3	140	0.7	4.69	30
	14	1	12	50	1	140	0	3.49	50	0.3	140	0.7	4.69	80
	14	1	13	50	0.5	140	0.5	4.78	50	0.3	140	0.7	4.69	60
	14	1	14	50	1	140	0	3.49	50	0.5	140	0.5	4.78	40
	14	1	15	50	0.1	140	0.9	3.72	50	0.3	140	0.7	4.69	50
	14	1	16	50	0.7	140	0.3	5.02	50	0.9	140	0.1	3.89	30
	14	1	17	50	0.5	140	0.5	4.78	50	0	140	1	3.64	40
	14	1	18	50	0.9	140	0.1	3.89	50	1	140	0	3.49	30
	14	1	19	50	0.5	140	0.5	4.78	50	0	140	1	3.64	50
	14	1	20	50	0.5	140	0.5	4.78	50	0.7	140	0.3	5.02	30
	14	1	21	50	0	140	1	3.64	50	0.1	140	0.9	3.72	20
	14	1	22	50	0.1	140	0.9	3.72	50	0.9	140	0.1	3.89	90
	14	1	23	50	0.3	140	0.7	4.69	50	0.5	140	0.5	4.78	50
	14	1	24	50	1	140	0	3.49	50	0.1	140	0.9	3.72	90
	14	1	25	50	0.7	140	0.3	5.02	50	0.1	140	0.9	3.72	60
	14	1	26	50	0.1	140	0.9	3.72	50	0.7	140	0.3	5.02	60
	14	1	27	50	0	140	1	3.64	50	1	140	0	3.49	90
	14	1	28	50	0	140	1	3.64	50	0.7	140	0.3	5.02	70
	14	1	29	50	0	140	1	3.64	50	0.5	140	0.5	4.78	50
	14	1	30	50	0	140	1	3.64	50	1	140	0	3.49	70
	14	1	31	50	0.3	140	0.7	4.69	50	0.5	140	0.5	4.78	50
	14	1	32	50	0.7	140	0.3	5.02	50	0.3	140	0.7	4.69	60
	14	1	33	50	0.7	140	0.3	5.02	50	0	140	1	3.64	40
	14	1	34	50	0.7	140	0.3	5.02	50	0.5	140	0.5	4.78	30
	14	1	35	50	0.3	140	0.7	4.69	50	0.7	140	0.3	5.02	70
	14	1	36	50	0.9	140	0.1	3.89	50	0.7	140	0.3	5.02	20
	14	1	37	50	0.5	140	0.5	4.78	50	0.1	140	0.9	3.72	40
	14	1	38	50	0.1	140	0.9	3.72	50	0	140	1	3.64	30
	14	1	39	50	0.1	140	0.9	3.72	50	0	140	1	3.64	20
	14	1	40	50	0.1	140	0.9	3.72	50	0.5	140	0.5	4.78	70
	14	1	41	50	0.1	140	0.9	3.72	50	0	140	1	3.64	30
	14	1	42	50	0.3	140	0.7	4.69	50	0.9	140	0.1	3.89	80
	14	1	43	50	0.5	140	0.5	4.78	50	0.3	140	0.7	4.69	30
	14	1	44	50	0	140	1	3.64	50	0.9	140	0.1	3.89	80
	14	1	45	50	0.7	140	0.3	5.02	50	1	140	0	3.49	40
	14	1	46	50	0.7	140	0.3	5.02	50	0.3	140	0.7	4.69	40
	14	1	47	50	0.7	140	0.3	5.02	50	0.9	140	0.1	3.89	70
	14	1	48	50	0.9	140	0.1	3.89	50	0.3	140	0.7	4.69	70
	14	1	49	50	1	140	0	3.49	50	0.7	140	0.3	5.02	40
	14	1	50	50	0.9	140	0.1	3.89	50	0.5	140	0.5	4.78	75
	14	1	51	50	1	140	0	3.49	50	0.9	140	0.1	3.89	30
	14	1	52	50	0.9	140	0.1	3.89	50	0	140	1	3.64	70
	14	1	53	50	0.5	140	0.5	4.78	50	0.9	140	0.1	3.89	75
	14	1	54	50	0	140	1	3.64	50	0.9	140	0.1	3.89	80
	14	1	55	50	1	140	0	3.49	50	0.1	140	0.9	3.72	80
	14	1	56	50	0.1	140	0.9	3.72	50	0.5	140	0.5	4.78	60
	14	1	57	50	1	140	0	3.49	50	0.7	140	0.3	5.02	40
	14	1	58	50	0.3	140	0.7	4.69	50	0.1	140	0.9	3.72	20
	14	1	59	50	1	140	0	3.49	50	0	140	1	3.64	40
	14	1	60	50	0.3	140	0.7	4.69	50	0.7	140	0.3	5.02	30
	14	1	61	50	1	140	0	3.49	50	0.3	140	0.7	4.69	60
	14	1	62	50	0.7	140	0.3	5.02	50	0	140	1	3.64	60
	14	1	63	50	0	140	1	3.64	50	0.5	140	0.5	4.78	50
	14	1	64	50	0.7	140	0.3	5.02	50	0.9	140	0.1	3.89	70
	14	1	65	50	0.5	140	0.5	4.78	50	0.7	140	0.3	5.02	50
	14	1	66	50	0.7	140	0.3	5.02	50	0.3	140	0.7	4.69	40
	14	1	67	50	0.3	140	0.7	4.69	50	0	140	1	3.64	50
	14	1	68	50	0	140	1	3.64	50	0.7	140	0.3	5.02	80
	14	1	69	50	0.9	140	0.1	3.89	50	0.5	140	0.5	4.78	80
	14	1	70	50	0	140	1	3.64	50	0.3	140	0.7	4.69	40
	14	1	71	50	0.9	140	0.1	3.89	50	1	140	0	3.49	70
	14	1	72	50	0	140	1	3.64	50	0.1	140	0.9	3.72	30
	14	1	73	50	0.9	140	0.1	3.89	50	1	140	0	3.49	40
	14	1	74	50	0	140	1	3.64	50	0.1	140	0.9	3.72	30
	14	1	75	50	0.1	140	0.9	3.72	50	0.5	140	0.5	4.78	50
	14	1	76	50	0.9	140	0.1	3.89	50	0.5	140	0.5	4.78	30
	14	1	77	50	0.9	140	0.1	3.89	50	0.3	140	0.7	4.69	70
	14	1	78	50	0.3	140	0.7	4.69	50	0	140	1	3.64	50
	14	1	79	50	0.3	140	0.7	4.69	50	0.7	140	0.3	5.02	60
	14	1	80	50	0.5	140	0.5	4.78	50	0.7	140	0.3	5.02	70
	14	1	81	50	0.9	140	0.1	3.89	50	0	140	1	3.64	80
	14	1	82	50	0.7	140	0.3	5.02	50	1	140	0	3.49	80
	14	1	83	50	1	140	0	3.49	50	0.3	140	0.7	4.69	80
	14	1	84	50	0.3	140	0.7	4.69	50	0.5	140	0.5	4.78	30
	14	1	85	50	0.5	140	0.5	4.78	50	0.3	140	0.7	4.69	20
	14	1	86	50	1	140	0	3.49	50	0.5	140	0.5	4.78	60
	14	1	87	50	0.5	140	0.5	4.78	50	0.1	140	0.9	3.72	30
	14	1	88	50	0.3	140	0.7	4.69	50	0.9	140	0.1	3.89	75
	14	1	89	50	0.7	140	0.3	5.02	50	0.1	140	0.9	3.72	60
	14	1	90	50	0.1	140	0.9	3.72	50	0.9	140	0.1	3.89	75
	14	1	91	50	0.5	140	0.5	4.78	50	0.9	140	0.1	3.89	80
	14	1	92	50	0	140	1	3.64	50	0.3	140	0.7	4.69	30
	14	1	93	50	0.9	140	0.1	3.89	50	0	140	1	3.64	60
	14	1	94	50	0.7	140	0.3	5.02	50	0.1	140	0.9	3.72	70
	14	1	95	50	0.5	140	0.5	4.78	50	0.9	140	0.1	3.89	60
	14	1	96	50	1	140	0	3.49	50	0.7	140	0.3	5.02	50
	14	1	97	50	0.7	140	0.3	5.02	50	0	140	1	3.64	60
	14	1	98	50	0.1	140	0.9	3.72	50	0.3	140	0.7	4.69	50
	14	1	99	50	0.1	140	0.9	3.72	50	0.7	140	0.3	5.02	70
	14	1	100	50	0.3	140	0.7	4.69	50	0.1	140	0.9	3.72	20
	14	1	101	50	0	140	1	3.64	50	0.9	140	0.1	3.89	80
	14	1	102	50	0.7	140	0.3	5.02	50	1	140	0	3.49	70
	14	1	103	50	0.5	140	0.5	4.78	50	0.1	140	0.9	3.72	60
	14	1	104	50	0.1	140	0.9	3.72	50	0.3	140	0.7	4.69	50
	14	1	105	50	0.9	140	0.1	3.89	50	0.3	140	0.7	4.69	60
	14	1	106	50	0	140	1	3.64	50	0.5	140	0.5	4.78	50
	14	1	107	50	0.3	140	0.7	4.69	50	0.1	140	0.9	3.72	40
	14	1	108	50	0.5	140	0.5	4.78	50	0	140	1	3.64	50
	14	1	109	50	0.1	140	0.9	3.72	50	1	140	0	3.49	75
	14	1	110	50	0.7	140	0.3	5.02	50	0.5	140	0.5	4.78	60
	14	1	111	50	0.1	140	0.9	3.72	50	1	140	0	3.49	80
	14	1	112	50	0.1	140	0.9	3.72	50	1	140	0	3.49	80
	14	1	113	50	0.5	140	0.5	4.78	50	1	140	0	3.49	80
	14	1	114	50	0.3	140	0.7	4.69	50	1	140	0	3.49	80
	14	1	115	50	0.9	140	0.1	3.89	50	0.7	140	0.3	5.02	50
	14	1	116	50	0.3	140	0.7	4.69	50	0	140	1	3.64	60
	14	1	117	50	0	140	1	3.64	50	0.7	140	0.3	5.02	70
	14	1	118	50	0.3	140	0.7	4.69	50	1	140	0	3.49	70
	14	1	119	50	1	140	0	3.49	50	0.1	140	0.9	3.72	70
	14	1	120	50	1	140	0	3.49	50	0.9	140	0.1	3.89	30
	14	1	121	50	0	140	1	3.64	50	1	140	0	3.49	75
	14	1	122	50	0.9	140	0.1	3.89	50	0.1	140	0.9	3.72	70
	14	1	123	50	0.1	140	0.9	3.72	50	0.7	140	0.3	5.02	60
	14	1	124	50	0.7	140	0.3	5.02	50	0.5	140	0.5	4.78	40
	14	1	125	50	1	140	0	3.49	50	0.5	140	0.5	4.78	60
	14	1	126	50	0.1	140	0.9	3.72	50	0.9	140	0.1	3.89	70
	15	1	1	50	0.7	140	0.3	4.5	50	0.1	140	0.9	4.07	50
	15	1	2	50	1	140	0	2.96	50	0.9	140	0.1	3.15	0
	15	1	3	50	0.9	140	0.1	3.15	50	0.7	140	0.3	4.5	3
	15	1	4	50	0.1	140	0.9	4.07	50	0.9	140	0.1	3.15	90
	15	1	5	50	0.5	140	0.5	5.16	50	1	140	0	2.96	46
	15	1	6	50	0	140	1	3.56	50	1	140	0	2.96	85
	15	1	7	50	0.3	140	0.7	5.16	50	1	140	0	2.96	60
	15	1	8	50	0.1	140	0.9	4.07	50	0.9	140	0.1	3.15	78
	15	1	9	50	0.9	140	0.1	3.15	50	0.1	140	0.9	4.07	90
	15	1	10	50	0.1	140	0.9	4.07	50	0	140	1	3.56	1
	15	1	11	50	0.7	140	0.3	4.5	50	0.5	140	0.5	5.16	10
	15	1	12	50	0.3	140	0.7	5.16	50	1	140	0	2.96	64
	15	1	13	50	0	140	1	3.56	50	0.3	140	0.7	5.16	15
	15	1	14	50	1	140	0	2.96	50	0.5	140	0.5	5.16	43
	15	1	15	50	0.9	140	0.1	3.15	50	0.1	140	0.9	4.07	48
	15	1	16	50	0.5	140	0.5	5.16	50	0	140	1	3.56	18
	15	1	17	50	0.9	140	0.1	3.15	50	1	140	0	2.96	7
	15	1	18	50	0.1	140	0.9	4.07	50	0	140	1	3.56	5
	15	1	19	50	0.7	140	0.3	4.5	50	0.9	140	0.1	3.15	2
	15	1	20	50	0	140	1	3.56	50	0.5	140	0.5	5.16	35
	15	1	21	50	0.1	140	0.9	4.07	50	0.3	140	0.7	5.16	6
	15	1	22	50	0	140	1	3.56	50	1	140	0	2.96	74
	15	1	23	50	0.5	140	0.5	5.16	50	1	140	0	2.96	30
	15	1	24	50	0.3	140	0.7	5.16	50	0.7	140	0.3	4.5	4
	15	1	25	50	0.5	140	0.5	5.16	50	0	140	1	3.56	48
	15	1	26	50	0.1	140	0.9	4.07	50	0.5	140	0.5	5.16	46
	15	1	27	50	0.9	140	0.1	3.15	50	0	140	1	3.56	95
	15	1	28	50	1	140	0	2.96	50	0.9	140	0.1	3.15	0
	15	1	29	50	0.1	140	0.9	4.07	50	0.7	140	0.3	4.5	17
	15	1	30	50	0.1	140	0.9	4.07	50	0.5	140	0.5	5.16	29
	15	1	31	50	0.3	140	0.7	5.16	50	0.5	140	0.5	5.16	11
	15	1	32	50	0.9	140	0.1	3.15	50	0.7	140	0.3	4.5	2
	15	1	33	50	0.3	140	0.7	5.16	50	0.7	140	0.3	4.5	15
	15	1	34	50	1	140	0	2.96	50	0.5	140	0.5	5.16	26
	15	1	35	50	0.9	140	0.1	3.15	50	0.5	140	0.5	5.16	31
	15	1	36	50	0.7	140	0.3	4.5	50	0.9	140	0.1	3.15	5
	15	1	37	50	0.1	140	0.9	4.07	50	1	140	0	2.96	86
	15	1	38	50	0.7	140	0.3	4.5	50	0	140	1	3.56	92
	15	1	39	50	0.3	140	0.7	5.16	50	0.1	140	0.9	4.07	8
	15	1	40	50	1	140	0	2.96	50	0.1	140	0.9	4.07	56
	15	1	41	50	0.3	140	0.7	5.16	50	0	140	1	3.56	24
	15	1	42	50	0	140	1	3.56	50	0.5	140	0.5	5.16	40
	15	1	43	50	0.5	140	0.5	5.16	50	0.3	140	0.7	5.16	10
	15	1	44	50	0.1	140	0.9	4.07	50	0.7	140	0.3	4.5	65
	15	1	45	50	1	140	0	2.96	50	0.7	140	0.3	4.5	3
	15	1	46	50	0.7	140	0.3	4.5	50	1	140	0	2.96	3
	15	1	47	50	0.1	140	0.9	4.07	50	0.3	140	0.7	5.16	1
	15	1	48	50	1	140	0	2.96	50	0	140	1	3.56	85
	15	1	49	50	0.3	140	0.7	5.16	50	0.1	140	0.9	4.07	5
	15	1	50	50	0.5	140	0.5	5.16	50	0.3	140	0.7	5.16	2
	15	1	51	50	0.5	140	0.5	5.16	50	0.9	140	0.1	3.15	25
	15	1	52	50	0.7	140	0.3	4.5	50	0.1	140	0.9	4.07	70
	15	1	53	50	0.3	140	0.7	5.16	50	0	140	1	3.56	8
	15	1	54	50	0	140	1	3.56	50	0.1	140	0.9	4.07	1
	15	1	55	50	0	140	1	3.56	50	0.9	140	0.1	3.15	85
	15	1	56	50	0.5	140	0.5	5.16	50	1	140	0	2.96	15
	15	1	57	50	0.5	140	0.5	5.16	50	0.1	140	0.9	4.07	30
	15	1	58	50	0	140	1	3.56	50	0.7	140	0.3	4.5	28
	15	1	59	50	0.1	140	0.9	4.07	50	1	140	0	2.96	40
	15	1	60	50	0	140	1	3.56	50	0.9	140	0.1	3.15	40
	15	1	61	50	0.3	140	0.7	5.16	50	0.9	140	0.1	3.15	20
	15	1	62	50	1	140	0	2.96	50	0	140	1	3.56	92
	15	1	63	50	0.1	140	0.9	4.07	50	0.7	140	0.3	4.5	17
	15	1	64	50	0.3	140	0.7	5.16	50	0	140	1	3.56	10
	15	1	65	50	0.7	140	0.3	4.5	50	0.3	140	0.7	5.16	3
	15	1	66	50	0.9	140	0.1	3.15	50	0	140	1	3.56	80
	15	1	67	50	0.3	140	0.7	5.16	50	0.9	140	0.1	3.15	82
	15	1	68	50	0.9	140	0.1	3.15	50	1	140	0	2.96	0
	15	1	69	50	0.7	140	0.3	4.5	50	0.3	140	0.7	5.16	72
	15	1	70	50	0.7	140	0.3	4.5	50	0.5	140	0.5	5.16	7
	15	1	71	50	1	140	0	2.96	50	0.3	140	0.7	5.16	78
	15	1	72	50	1	140	0	2.96	50	0.7	140	0.3	4.5	2
	15	1	73	50	1	140	0	2.96	50	0.7	140	0.3	4.5	5
	15	1	74	50	0.9	140	0.1	3.15	50	0.3	140	0.7	5.16	81
	15	1	75	50	1	140	0	2.96	50	0	140	1	3.56	92
	15	1	76	50	0.5	140	0.5	5.16	50	0.1	140	0.9	4.07	10
	15	1	77	50	0	140	1	3.56	50	0.9	140	0.1	3.15	75
	15	1	78	50	0.9	140	0.1	3.15	50	0.1	140	0.9	4.07	80
	15	1	79	50	0.5	140	0.5	5.16	50	0.7	140	0.3	4.5	3
	15	1	80	50	0.3	140	0.7	5.16	50	1	140	0	2.96	25
	15	1	81	50	0.7	140	0.3	4.5	50	1	140	0	2.96	1.5
	15	1	82	50	0.3	140	0.7	5.16	50	0.5	140	0.5	5.16	1
	15	1	83	50	0.1	140	0.9	4.07	50	0	140	1	3.56	5
	15	1	84	50	0.7	140	0.3	4.5	50	0	140	1	3.56	7
	15	1	85	50	0.1	140	0.9	4.07	50	0.3	140	0.7	5.16	4
	15	1	86	50	0.9	140	0.1	3.15	50	0.3	140	0.7	5.16	25
	15	1	87	50	0	140	1	3.56	50	0.3	140	0.7	5.16	8
	15	1	88	50	0.7	140	0.3	4.5	50	0.9	140	0.1	3.15	5
	15	1	89	50	0.9	140	0.1	3.15	50	1	140	0	2.96	1
	15	1	90	50	0	140	1	3.56	50	0.5	140	0.5	5.16	12
	15	1	91	50	0.1	140	0.9	4.07	50	0.5	140	0.5	5.16	10
	15	1	92	50	0.9	140	0.1	3.15	50	0.7	140	0.3	4.5	4
	15	1	93	50	1	140	0	2.96	50	0.1	140	0.9	4.07	85
	15	1	94	50	1	140	0	2.96	50	0.3	140	0.7	5.16	70
	15	1	95	50	0.5	140	0.5	5.16	50	0.9	140	0.1	3.15	28
	15	1	96	50	0.3	140	0.7	5.16	50	0.5	140	0.5	5.16	10
	15	1	97	50	0	140	1	3.56	50	0.7	140	0.3	4.5	70
	15	1	98	50	0.5	140	0.5	5.16	50	0.3	140	0.7	5.16	45
	15	1	99	50	0.7	140	0.3	4.5	50	0.1	140	0.9	4.07	40
	15	1	100	50	0.3	140	0.7	5.16	50	0.9	140	0.1	3.15	78
	15	1	101	50	0	140	1	3.56	50	0.1	140	0.9	4.07	2
	15	1	102	50	0.5	140	0.5	5.16	50	0.9	140	0.1	3.15	1
	15	1	103	50	0.7	140	0.3	4.5	50	0	140	1	3.56	82
	15	1	104	50	0.1	140	0.9	4.07	50	1	140	0	2.96	85
	15	1	105	50	0.5	140	0.5	5.16	50	0.7	140	0.3	4.5	10
	15	1	106	50	0.9	140	0.1	3.15	50	0	140	1	3.56	90
	15	1	107	50	0	140	1	3.56	50	0.3	140	0.7	5.16	4
	15	1	108	50	0.9	140	0.1	3.15	50	0.5	140	0.5	5.16	15
	15	1	109	50	0.5	140	0.5	5.16	50	0.1	140	0.9	4.07	25
	15	1	110	50	0.3	140	0.7	5.16	50	0.7	140	0.3	4.5	27
	15	1	111	50	0.5	140	0.5	5.16	50	0.7	140	0.3	4.5	21
	15	1	112	50	0.7	140	0.3	4.5	50	1	140	0	2.96	30
	15	1	113	50	0.7	140	0.3	4.5	50	0.5	140	0.5	5.16	15
	15	1	114	50	1	140	0	2.96	50	0.3	140	0.7	5.16	35
	15	1	115	50	0.3	140	0.7	5.16	50	0.1	140	0.9	4.07	3
	15	1	116	50	0.1	140	0.9	4.07	50	0.9	140	0.1	3.15	82
	15	1	117	50	0	140	1	3.56	50	1	140	0	2.96	80
	15	1	118	50	0.5	140	0.5	5.16	50	0	140	1	3.56	65
	15	1	119	50	1	140	0	2.96	50	0.1	140	0.9	4.07	68
	15	1	120	50	0.9	140	0.1	3.15	50	0.5	140	0.5	5.16	70
	15	1	121	50	1	140	0	2.96	50	0.5	140	0.5	5.16	65
	15	1	122	50	0	140	1	3.56	50	0.7	140	0.3	4.5	45
	15	1	123	50	0.7	140	0.3	4.5	50	0.3	140	0.7	5.16	12
	15	1	124	50	0.9	140	0.1	3.15	50	0.3	140	0.7	5.16	25
	15	1	125	50	1	140	0	2.96	50	0.9	140	0.1	3.15	2
	15	1	126	50	0	140	1	3.56	50	0.1	140	0.9	4.07	0
	16	1	1	50	0.9	140	0.1	3.46	50	0.5	140	0.5	4.92	21
	16	1	2	50	0.7	140	0.3	4.22	50	0.3	140	0.7	4.41	30
	16	1	3	50	0.7	140	0.3	4.22	50	0	140	1	3.41	40
	16	1	4	50	1	140	0	3.08	50	0.5	140	0.5	4.92	55
	16	1	5	50	1	140	0	3.08	50	0	140	1	3.41	71
	16	1	6	50	0	140	1	3.41	50	0.1	140	0.9	3.85	1.3
	16	1	7	50	0.1	140	0.9	3.85	50	0.5	140	0.5	4.92	3
	16	1	8	50	1	140	0	3.08	50	0	140	1	3.41	74
	16	1	9	50	0.9	140	0.1	3.46	50	0.3	140	0.7	4.41	77
	16	1	10	50	0.3	140	0.7	4.41	50	0.5	140	0.5	4.92	22
	16	1	11	50	0.9	140	0.1	3.46	50	0.1	140	0.9	3.85	56
	16	1	12	50	1	140	0	3.08	50	0.7	140	0.3	4.22	34
	16	1	13	50	0.9	140	0.1	3.46	50	0	140	1	3.41	73
	16	1	14	50	0.5	140	0.5	4.92	50	0	140	1	3.41	18
	16	1	15	50	0.5	140	0.5	4.92	50	0.3	140	0.7	4.41	9
	16	1	16	50	0.9	140	0.1	3.46	50	0.7	140	0.3	4.22	36
	16	1	17	50	0.1	140	0.9	3.85	50	0	140	1	3.41	5
	16	1	18	50	0	140	1	3.41	50	0.3	140	0.7	4.41	8
	16	1	19	50	0.5	140	0.5	4.92	50	0.1	140	0.9	3.85	7
	16	1	20	50	0.7	140	0.3	4.22	50	1	140	0	3.08	66
	16	1	21	50	0	140	1	3.41	50	0.7	140	0.3	4.22	67
	16	1	22	50	0.1	140	0.9	3.85	50	0.9	140	0.1	3.46	72
	16	1	23	50	0.5	140	0.5	4.92	50	0.1	140	0.9	3.85	12
	16	1	24	50	0.9	140	0.1	3.46	50	0.3	140	0.7	4.41	50
	16	1	25	50	0.3	140	0.7	4.41	50	1	140	0	3.08	72
	16	1	26	50	1	140	0	3.08	50	0.9	140	0.1	3.46	5
	16	1	27	50	0.1	140	0.9	3.85	50	0.3	140	0.7	4.41	6
	16	1	28	50	1	140	0	3.08	50	0	140	1	3.41	27
	16	1	29	50	1	140	0	3.08	50	0.1	140	0.9	3.85	69
	16	1	30	50	0.5	140	0.5	4.92	50	0.3	140	0.7	4.41	33
	16	1	31	50	0.5	140	0.5	4.92	50	0.7	140	0.3	4.22	31
	16	1	32	50	0	140	1	3.41	50	0.5	140	0.5	4.92	6
	16	1	33	50	0	140	1	3.41	50	0.1	140	0.9	3.85	7
	16	1	34	50	0	140	1	3.41	50	0.3	140	0.7	4.41	5
	16	1	35	50	0.3	140	0.7	4.41	50	0.7	140	0.3	4.22	10
	16	1	36	50	0.9	140	0.1	3.46	50	0.1	140	0.9	3.85	67
	16	1	37	50	0.7	140	0.3	4.22	50	0	140	1	3.41	62
	16	1	38	50	0.3	140	0.7	4.41	50	0	140	1	3.41	3
	16	1	39	50	1	140	0	3.08	50	0.3	140	0.7	4.41	71
	16	1	40	50	0.9	140	0.1	3.46	50	1	140	0	3.08	7
	16	1	41	50	0.7	140	0.3	4.22	50	0.9	140	0.1	3.46	1.6
	16	1	42	50	0.9	140	0.1	3.46	50	0.1	140	0.9	3.85	76
	16	1	43	50	0.9	140	0.1	3.46	50	0.7	140	0.3	4.22	52
	16	1	44	50	0.1	140	0.9	3.85	50	0.3	140	0.7	4.41	1.9
	16	1	45	50	1	140	0	3.08	50	0.9	140	0.1	3.46	7
	16	1	46	50	0	140	1	3.41	50	0.5	140	0.5	4.92	15
	16	1	47	50	0.7	140	0.3	4.22	50	0.5	140	0.5	4.92	26
	16	1	48	50	0.9	140	0.1	3.46	50	1	140	0	3.08	38
	16	1	49	50	0.3	140	0.7	4.41	50	0.9	140	0.1	3.46	81
	16	1	50	50	0.7	140	0.3	4.22	50	0.3	140	0.7	4.41	42
	16	1	51	50	0.7	140	0.3	4.22	50	1	140	0	3.08	29
	16	1	52	50	0.7	140	0.3	4.22	50	0.5	140	0.5	4.92	48
	16	1	53	50	0.9	140	0.1	3.46	50	0.7	140	0.3	4.22	24
	16	1	54	50	0.9	140	0.1	3.46	50	0	140	1	3.41	48
	16	1	55	50	1	140	0	3.08	50	0.3	140	0.7	4.41	75
	16	1	56	50	0.1	140	0.9	3.85	50	0.5	140	0.5	4.92	16
	16	1	57	50	0.5	140	0.5	4.92	50	0.9	140	0.1	3.46	37
	16	1	58	50	1	140	0	3.08	50	0.5	140	0.5	4.92	62
	16	1	59	50	0.9	140	0.1	3.46	50	1	140	0	3.08	3
	16	1	60	50	0.3	140	0.7	4.41	50	0.7	140	0.3	4.22	32
	16	1	61	50	0.1	140	0.9	3.85	50	0.5	140	0.5	4.92	19
	16	1	62	50	0.5	140	0.5	4.92	50	0.9	140	0.1	3.46	72
	16	1	63	50	0	140	1	3.41	50	0.5	140	0.5	4.92	18
	16	1	64	50	0	140	1	3.41	50	0.1	140	0.9	3.85	1
	16	1	65	50	0.3	140	0.7	4.41	50	0.5	140	0.5	4.92	5
	16	1	66	50	0.3	140	0.7	4.41	50	0	140	1	3.41	3
	16	1	67	50	1	140	0	3.08	50	0.1	140	0.9	3.85	62
	16	1	68	50	0	140	1	3.41	50	0.9	140	0.1	3.46	72
	16	1	69	50	0.7	140	0.3	4.22	50	0.1	140	0.9	3.85	70
	16	1	70	50	0.7	140	0.3	4.22	50	0.9	140	0.1	3.46	1.5
	16	1	71	50	0.7	140	0.3	4.22	50	1	140	0	3.08	11
	16	1	72	50	0.1	140	0.9	3.85	50	0	140	1	3.41	1
	16	1	73	50	0	140	1	3.41	50	1	140	0	3.08	73
	16	1	74	50	1	140	0	3.08	50	0.3	140	0.7	4.41	71
	16	1	75	50	0.3	140	0.7	4.41	50	0.5	140	0.5	4.92	7
	16	1	76	50	1	140	0	3.08	50	0.7	140	0.3	4.22	25
	16	1	77	50	0.5	140	0.5	4.92	50	1	140	0	3.08	47
	16	1	78	50	1	140	0	3.08	50	0.5	140	0.5	4.92	73
	16	1	79	50	0.1	140	0.9	3.85	50	0	140	1	3.41	4
	16	1	80	50	0.1	140	0.9	3.85	50	0.7	140	0.3	4.22	46
	16	1	81	50	0.7	140	0.3	4.22	50	0.5	140	0.5	4.92	20
	16	1	82	50	0.3	140	0.7	4.41	50	0.9	140	0.1	3.46	74
	16	1	83	50	0.3	140	0.7	4.41	50	0.1	140	0.9	3.85	2.3
	16	1	84	50	1	140	0	3.08	50	0.1	140	0.9	3.85	75
	16	1	85	50	1	140	0	3.08	50	0.7	140	0.3	4.22	41
	16	1	86	50	0	140	1	3.41	50	1	140	0	3.08	73
	16	1	87	50	0.7	140	0.3	4.22	50	0	140	1	3.41	32
	16	1	88	50	0.9	140	0.1	3.46	50	0.5	140	0.5	4.92	29
	16	1	89	50	0.5	140	0.5	4.92	50	0.7	140	0.3	4.22	17
	16	1	90	50	0.5	140	0.5	4.92	50	0.3	140	0.7	4.41	23
	16	1	91	50	0	140	1	3.41	50	0.9	140	0.1	3.46	75
	16	1	92	50	0.1	140	0.9	3.85	50	0.7	140	0.3	4.22	66
	16	1	93	50	0.9	140	0.1	3.46	50	0.3	140	0.7	4.41	67
	16	1	94	50	0.1	140	0.9	3.85	50	1	140	0	3.08	75
	16	1	95	50	0.1	140	0.9	3.85	50	0.3	140	0.7	4.41	1.9
	16	1	96	50	0.1	140	0.9	3.85	50	1	140	0	3.08	74
	16	1	97	50	0.5	140	0.5	4.92	50	0	140	1	3.41	4
	16	1	98	50	0	140	1	3.41	50	0.7	140	0.3	4.22	12
	16	1	99	50	0.5	140	0.5	4.92	50	0.7	140	0.3	4.22	35
	16	1	100	50	0.5	140	0.5	4.92	50	1	140	0	3.08	42
	16	1	101	50	0	140	1	3.41	50	0.9	140	0.1	3.46	61
	16	1	102	50	0.7	140	0.3	4.22	50	0.1	140	0.9	3.85	57
	16	1	103	50	0.3	140	0.7	4.41	50	0.7	140	0.3	4.22	53
	16	1	104	50	0	140	1	3.41	50	0.7	140	0.3	4.22	62
	16	1	105	50	0.5	140	0.5	4.92	50	0	140	1	3.41	37
	16	1	106	50	0.7	140	0.3	4.22	50	0.1	140	0.9	3.85	40
	16	1	107	50	0.3	140	0.7	4.41	50	0.1	140	0.9	3.85	2.6
[truncated: 5,563 more rows]
