# Supplementary material for: Perceptual Space of Superimposed Dual-Frequency Vibrations in the Hands
Source: PLoS One. 2017 Jan 12;12(1):e0169570. doi: 10.1371/journal.pone.0169570 (PMC5230860; doi:10.1371/journal.pone.0169570)
Supplement: S2 Table — (XLSX) [file pone.0169570.s003.xlsx]

## Sheet: Intensity Matching
	Subject #	Trial #	Test Stimulus						Reference
			Component #1		Component #2		Initial Intensity	Intensity at PSE	Perceptual Intensity
			Frequency	Intensity Portion	Frequency	Intensity Portion
	1	1	140	0.5	320	0.5	5.53	2.13	3.5
	1	2	140	0.5	230	0.5	5.31	2.55	3.5
	1	3	50	0.5	140	0.5	4.67	2.55	3.5
	1	4	230	1	320	0	4.31	1.31	3.5
	1	5	90	0.5	320	0.5	5.53	3.4	3.5
	1	6	50	0.5	230	0.5	5.1	2.98	3.5
	1	7	90	0.5	140	0.5	5.31	3.4	3.5
	1	8	230	1	320	0	4.88	5.44	3.5
	1	9	50	0.5	140	0.5	4.89	7.44	3.5
	1	10	230	0.5	320	0.5	6.38	1.91	3.5
	1	11	320	1	230	0	5.44	2.25	3.5
	1	12	90	0.5	140	0.5	4.89	7.86	3.5
	1	13	50	0.5	140	0.5	5.31	3.19	3.5
	1	14	50	0.5	320	0.5	5.95	3.4	3.5
	1	15	230	0.5	320	0.5	6.38	6.16	3.5
	1	16	90	0.5	230	0.5	5.31	3.4	3.5
	1	17	90	0.5	230	0.5	5.31	8.07	3.5
	1	18	90	0.5	230	0.5	5.53	2.34	3.5
	1	19	230	0.5	320	0.5	5.53	2.34	3.5
	1	20	90	0.5	230	0.5	5.53	6.38	3.5
	1	21	50	0.5	320	0.5	5.1	7.01	3.5
	1	22	50	1	320	0	3.56	1.69	3.5
	1	23	50	1	320	0	4.5	5.63	3.5
	1	24	140	0.5	230	0.5	5.74	8.07	3.5
	1	25	90	1	320	0	3.19	2.63	3.5
	1	26	50	1	320	0	3.94	1.5	3.5
	1	27	50	0.5	90	0.5	5.31	2.34	3.5
	1	28	50	0.5	320	0.5	7.22	1.49	3.5
	1	29	90	0.5	320	0.5	6.16	7.65	3.5
	1	30	140	1	320	0	3.19	1.69	3.5
	1	31	230	0.5	320	0.5	5.95	7.65	3.5
	1	32	90	0.5	140	0.5	5.31	2.55	3.5
	1	33	140	1	320	0	3.38	5.25	3.5
	1	34	50	0.5	90	0.5	5.1	7.01	3.5
	1	35	90	1	320	0	2.81	6.38	3.5
	1	36	90	1	320	0	3.19	1.88	3.5
	1	37	50	0.5	320	0.5	5.1	6.8	3.5
	1	38	50	0.5	90	0.5	5.1	1.91	3.5
	1	39	140	0.5	230	0.5	5.95	2.13	3.5
	1	40	50	1	320	0	3.19	4.88	3.5
	1	41	140	0.5	230	0.5	5.1	8.07	3.5
	1	42	140	1	320	0	3.19	1.5	3.5
	1	43	140	1	320	0	3.19	6.19	3.5
	1	44	140	0.5	320	0.5	5.74	8.07	3.5
	1	45	140	0.5	320	0.5	5.74	3.19	3.5
	1	46	320	1	230	0	4.5	5.81	3.5
	1	47	140	0.5	320	0.5	4.67	7.01	3.5
	1	48	90	0.5	140	0.5	5.1	7.44	3.5
	1	49	90	0.5	320	0.5	5.1	3.19	3.5
	1	50	50	0.5	230	0.5	5.53	7.01	3.5
	1	51	320	1	230	0	4.5	2.06	3.5
	1	52	320	1	230	0	5.44	5.25	3.5
	1	53	230	1	320	0	3.56	3	3.5
	1	54	230	1	320	0	3.75	6.19	3.5
	1	55	90	0.5	320	0.5	5.1	8.07	3.5
	1	56	50	0.5	230	0.5	5.1	2.55	3.5
	1	57	50	0.5	90	0.5	5.1	7.44	3.5
	1	58	50	0.5	140	0.5	4.89	6.38	3.5
	1	59	50	0.5	230	0.5	5.31	7.22	3.5
	1	60	90	1	320	0	3.19	4.69	3.5
	2	1	50	0.5	320	0.5	3.61	2.34	3.5
	2	2	230	0.5	320	0.5	4.25	2.98	3.5
	2	3	50	0.5	230	0.5	4.25	1.7	3.5
	2	4	90	0.5	320	0.5	5.1	2.55	3.5
	2	5	90	0.5	320	0.5	6.38	7.44	3.5
	2	6	50	1	320	0	3.19	2.25	3.5
	2	7	140	1	320	0	3.75	2.81	3.5
	2	8	90	1	320	0	3.56	2.44	3.5
	2	9	230	0.5	320	0.5	4.46	7.44	3.5
	2	10	230	1	320	0	3.75	3	3.5
	2	11	90	0.5	140	0.5	6.59	2.98	3.5
	2	12	140	1	320	0	3.75	6.19	3.5
	2	13	50	0.5	230	0.5	4.46	6.8	3.5
	2	14	140	0.5	230	0.5	5.74	1.91	3.5
	2	15	140	0.5	230	0.5	5.1	6.16	3.5
	2	16	140	0.5	230	0.5	4.67	2.55	3.5
	2	17	140	1	320	0	3.56	1.31	3.5
	2	18	140	0.5	320	0.5	4.67	3.4	3.5
	2	19	50	0.5	320	0.5	4.25	8.07	3.5
	2	20	140	1	320	0	3.56	5.81	3.5
	2	21	230	1	320	0	3.38	5.25	3.5
	2	22	230	0.5	320	0.5	5.74	2.13	3.5
	2	23	90	0.5	320	0.5	5.31	1.7	3.5
	2	24	90	0.5	230	0.5	5.74	2.76	3.5
	2	25	320	1	230	0	3.94	2.63	3.5
	2	26	50	0.5	320	0.5	3.61	3.19	3.5
	2	27	90	1	320	0	3.56	5.81	3.5
	2	28	50	0.5	320	0.5	4.67	6.38	3.5
	2	29	50	0.5	90	0.5	4.46	2.34	3.5
	2	30	50	0.5	140	0.5	4.89	2.98	3.5
	2	31	50	0.5	140	0.5	4.46	7.01	3.5
	2	32	50	0.5	230	0.5	4.04	1.7	3.5
	2	33	90	0.5	320	0.5	5.1	7.44	3.5
	2	34	140	0.5	230	0.5	5.31	6.8	3.5
	2	35	50	0.5	140	0.5	4.89	3.19	3.5
	2	36	50	1	320	0	3.56	5.06	3.5
	2	37	320	1	230	0	3.19	5.81	3.5
	2	38	90	1	320	0	3.56	2.63	3.5
	2	39	50	1	320	0	3	2.25	3.5
	2	40	90	0.5	230	0.5	5.31	6.16	3.5
	2	41	90	1	320	0	3.56	5.44	3.5
	2	42	50	0.5	140	0.5	4.67	7.22	3.5
	2	43	320	1	230	0	3.94	1.5	3.5
	2	44	90	0.5	140	0.5	5.1	7.65	3.5
	2	45	320	1	230	0	4.5	6.19	3.5
	2	46	50	0.5	90	0.5	4.89	6.59	3.5
	2	47	140	0.5	320	0.5	5.31	8.07	3.5
	2	48	50	0.5	90	0.5	4.04	3.19	3.5
	2	49	140	0.5	320	0.5	5.31	2.34	3.5
	2	50	90	0.5	230	0.5	5.1	3.4	3.5
	2	51	140	0.5	320	0.5	5.53	7.65	3.5
	2	52	50	1	320	0	2.81	4.88	3.5
	2	53	230	1	320	0	3.75	3	3.5
	2	54	90	0.5	230	0.5	5.31	7.65	3.5
	2	55	90	0.5	140	0.5	5.31	1.7	3.5
	2	56	90	0.5	140	0.5	5.74	6.8	3.5
	2	57	230	1	320	0	3.56	5.06	3.5
	2	58	50	0.5	90	0.5	3.83	6.59	3.5
	2	59	230	0.5	320	0.5	4.67	6.38	3.5
	2	60	50	0.5	230	0.5	5.31	6.16	3.5
	3	1	320	1	230	0	3.75	1.31	3.5
	3	2	50	0.5	320	0.5	4.25	3.4	3.5
	3	3	90	0.5	230	0.5	4.89	2.13	3.5
	3	4	50	0.5	90	0.5	4.04	2.34	3.5
	3	5	140	0.5	230	0.5	4.67	1.7	3.5
	3	6	50	0.5	90	0.5	4.46	6.8	3.5
	3	7	320	1	230	0	3.38	5.63	3.5
	3	8	50	1	320	0	4.31	2.06	3.5
	3	9	90	0.5	320	0.5	5.31	2.34	3.5
	3	10	140	0.5	230	0.5	5.1	7.86	3.5
	3	11	50	1	320	0	3.94	5.81	3.5
	3	12	50	0.5	230	0.5	5.1	1.49	3.5
	3	13	230	1	320	0	3.38	1.69	3.5
	3	14	50	0.5	90	0.5	4.46	2.55	3.5
	3	15	140	1	320	0	3.38	2.25	3.5
	3	16	50	0.5	320	0.5	5.31	7.86	3.5
	3	17	50	0.5	320	0.5	4.89	3.19	3.5
	3	18	90	0.5	320	0.5	4.89	6.16	3.5
	3	19	50	0.5	230	0.5	5.1	8.07	3.5
	3	20	140	0.5	320	0.5	4.89	2.98	3.5
	3	21	90	1	320	0	3.38	2.81	3.5
	3	22	230	0.5	320	0.5	4.89	3.19	3.5
	3	23	230	1	320	0	3.56	5.44	3.5
	3	24	320	1	230	0	3.38	1.88	3.5
	3	25	50	1	320	0	3.56	1.88	3.5
	3	26	320	1	230	0	3.75	5.25	3.5
	3	27	230	1	320	0	3.75	2.25	3.5
	3	28	90	0.5	230	0.5	5.53	7.44	3.5
	3	29	50	0.5	320	0.5	4.89	7.65	3.5
	3	30	140	0.5	320	0.5	5.31	6.8	3.5
	3	31	230	0.5	320	0.5	5.1	7.22	3.5
	3	32	90	0.5	140	0.5	4.89	2.98	3.5
	3	33	140	0.5	230	0.5	5.53	2.55	3.5
	3	34	230	1	320	0	4.13	5.63	3.5
	3	35	50	0.5	140	0.5	4.67	2.13	3.5
	3	36	90	0.5	140	0.5	4.25	6.8	3.5
	3	37	140	1	320	0	3.19	4.88	3.5
	3	38	140	1	320	0	3.56	1.5	3.5
	3	39	50	0.5	140	0.5	5.1	7.22	3.5
	3	40	50	0.5	90	0.5	4.67	6.38	3.5
	3	41	90	1	320	0	3	4.69	3.5
	3	42	140	0.5	320	0.5	5.31	3.19	3.5
	3	43	90	0.5	320	0.5	5.1	2.55	3.5
	3	44	50	0.5	140	0.5	4.67	2.13	3.5
	3	45	50	1	320	0	3.56	5.44	3.5
	3	46	230	0.5	320	0.5	4.89	2.76	3.5
	3	47	90	0.5	140	0.5	4.89	2.76	3.5
	3	48	140	1	320	0	3.38	4.69	3.5
	3	49	140	0.5	320	0.5	5.31	6.38	3.5
	3	50	230	0.5	320	0.5	4.46	7.01	3.5
	3	51	90	1	320	0	3.56	1.69	3.5
	3	52	90	0.5	140	0.5	4.46	6.8	3.5
	3	53	50	0.5	140	0.5	4.67	7.65	3.5
	3	54	50	0.5	230	0.5	5.31	2.34	3.5
	3	55	90	0.5	320	0.5	4.89	6.59	3.5
	3	56	50	0.5	230	0.5	5.53	7.01	3.5
	3	57	90	0.5	230	0.5	5.1	2.76	3.5
	3	58	90	1	320	0	2.81	5.63	3.5
	3	59	90	0.5	230	0.5	4.67	7.01	3.5
	3	60	140	0.5	230	0.5	5.31	6.8	3.5
	4	1	50	1	320	0	3.75	1.5	3.5
	4	2	140	0.5	320	0.5	5.1	2.76	3.5
	4	3	50	0.5	140	0.5	5.53	2.98	3.5
	4	4	50	0.5	140	0.5	5.1	8.07	3.5
	4	5	140	1	320	0	3.38	1.88	3.5
	4	6	230	1	320	0	3.38	1.69	3.5
	4	7	50	0.5	90	0.5	5.74	2.76	3.5
	4	8	90	0.5	140	0.5	5.53	1.49	3.5
	4	9	50	0.5	140	0.5	5.53	1.49	3.5
	4	10	50	0.5	320	0.5	5.74	1.7	3.5
	4	11	50	0.5	90	0.5	6.38	7.01	3.5
	4	12	90	0.5	140	0.5	5.95	6.59	3.5
	4	13	140	0.5	230	0.5	4.67	1.49	3.5
	4	14	90	1	320	0	3	1.31	3.5
	4	15	50	0.5	230	0.5	4.67	1.49	3.5
	4	16	90	1	320	0	4.69	6	3.5
	4	17	90	0.5	320	0.5	5.1	3.4	3.5
	4	18	140	0.5	320	0.5	4.46	6.16	3.5
	4	19	140	0.5	230	0.5	6.16	6.16	3.5
	4	20	50	0.5	90	0.5	5.53	3.19	3.5
	4	21	320	1	230	0	4.13	1.5	3.5
	4	22	90	0.5	230	0.5	5.53	1.91	3.5
	4	23	90	0.5	320	0.5	6.8	6.59	3.5
	4	24	140	1	320	0	4.13	4.88	3.5
	4	25	230	0.5	320	0.5	5.53	2.55	3.5
	4	26	90	0.5	320	0.5	5.1	1.7	3.5
	4	27	50	0.5	230	0.5	5.1	6.8	3.5
	4	28	50	1	320	0	3.56	5.63	3.5
	4	29	50	0.5	230	0.5	4.25	2.98	3.5
	4	30	320	1	230	0	3	4.88	3.5
	4	31	230	1	320	0	3.94	6	3.5
	4	32	230	1	320	0	4.5	2.63	3.5
	4	33	230	0.5	320	0.5	6.38	6.38	3.5
	4	34	50	1	320	0	4.31	1.5	3.5
	4	35	90	1	320	0	3.75	1.69	3.5
	4	36	90	0.5	140	0.5	6.38	3.4	3.5
	4	37	90	1	320	0	4.13	5.63	3.5
	4	38	50	0.5	230	0.5	5.53	7.44	3.5
	4	39	90	0.5	320	0.5	6.38	6.38	3.5
	4	40	90	0.5	140	0.5	7.22	7.22	3.5
	4	41	140	1	320	0	3.75	1.88	3.5
	4	42	50	0.5	320	0.5	6.38	7.01	3.5
	4	43	90	0.5	230	0.5	5.53	7.65	3.5
	4	44	50	0.5	140	0.5	6.38	7.44	3.5
	4	45	230	0.5	320	0.5	6.59	2.34	3.5
	4	46	50	0.5	320	0.5	5.95	3.4	3.5
	4	47	320	1	230	0	5.06	2.44	3.5
	4	48	140	0.5	230	0.5	6.16	2.34	3.5
	4	49	140	0.5	230	0.5	6.16	6.16	3.5
	4	50	50	0.5	320	0.5	5.31	6.16	3.5
	4	51	230	0.5	320	0.5	7.01	7.44	3.5
	4	52	140	0.5	320	0.5	4.67	3.19	3.5
	4	53	230	1	320	0	4.88	5.44	3.5
	4	54	90	0.5	230	0.5	5.31	2.98	3.5
	4	55	50	1	320	0	3.56	4.88	3.5
	4	56	90	0.5	230	0.5	5.95	7.86	3.5
	4	57	50	0.5	90	0.5	5.1	6.38	3.5
	4	58	320	1	230	0	7.31	6.38	3.5
	4	59	140	0.5	320	0.5	6.38	8.07	3.5
	4	60	140	1	320	0	3.75	5.44	3.5
	5	1	50	0.5	140	0.5	5.31	2.13	3.5
	5	2	50	0.5	320	0.5	6.16	2.98	3.5
	5	3	50	0.5	140	0.5	6.38	6.16	3.5
	5	4	50	0.5	230	0.5	6.16	1.49	3.5
	5	5	140	1	320	0	3.19	2.06	3.5
	5	6	140	0.5	230	0.5	5.31	2.76	3.5
	5	7	50	0.5	320	0.5	6.16	8.07	3.5
	5	8	50	1	320	0	4.5	1.5	3.5
	5	9	50	0.5	320	0.5	6.59	2.34	3.5
	5	10	90	0.5	320	0.5	6.16	2.76	3.5
	5	11	230	0.5	320	0.5	5.74	1.7	3.5
	5	12	320	1	230	0	4.13	2.63	3.5
	5	13	90	0.5	230	0.5	5.95	2.76	3.5
	5	14	50	1	320	0	4.13	6.19	3.5
	5	15	140	0.5	320	0.5	5.74	1.91	3.5
	5	16	50	0.5	230	0.5	5.95	6.8	3.5
	5	17	50	0.5	140	0.5	5.74	2.76	3.5
	5	18	50	0.5	90	0.5	6.38	1.91	3.5
	5	19	320	1	230	0	4.88	6.19	3.5
	5	20	90	0.5	230	0.5	5.95	7.65	3.5
	5	21	140	0.5	230	0.5	5.95	7.22	3.5
	5	22	50	1	320	0	3.75	1.31	3.5
	5	23	50	0.5	90	0.5	5.74	7.44	3.5
	5	24	50	0.5	90	0.5	5.53	2.13	3.5
	5	25	50	0.5	320	0.5	5.53	7.65	3.5
	5	26	230	0.5	320	0.5	5.95	7.86	3.5
	5	27	140	0.5	320	0.5	5.31	7.01	3.5
	5	28	90	0.5	140	0.5	5.31	3.19	3.5
	5	29	90	1	320	0	3.56	2.44	3.5
	5	30	90	0.5	320	0.5	5.95	7.01	3.5
	5	31	90	1	320	0	3.94	6.38	3.5
	5	32	50	1	320	0	4.5	6.19	3.5
	5	33	90	1	320	0	3.56	2.06	3.5
	5	34	140	1	320	0	3.56	5.25	3.5
	5	35	140	1	320	0	3.56	2.06	3.5
	5	36	320	1	230	0	5.06	2.63	3.5
	5	37	50	0.5	90	0.5	7.01	7.65	3.5
	5	38	140	1	320	0	3.56	6.38	3.5
	5	39	140	0.5	230	0.5	5.53	3.19	3.5
	5	40	90	0.5	140	0.5	5.53	6.38	3.5
	5	41	230	1	320	0	3.94	2.44	3.5
	5	42	140	0.5	320	0.5	5.74	1.91	3.5
	5	43	90	1	320	0	3.75	5.25	3.5
	5	44	90	0.5	230	0.5	5.53	1.91	3.5
	5	45	230	1	320	0	3.94	6	3.5
	5	46	50	0.5	140	0.5	5.53	6.38	3.5
	5	47	230	1	320	0	4.5	1.88	3.5
	5	48	140	0.5	230	0.5	5.53	7.01	3.5
	5	49	90	0.5	140	0.5	5.74	2.76	3.5
	5	50	50	0.5	230	0.5	5.74	1.49	3.5
	5	51	90	0.5	140	0.5	5.1	7.86	3.5
	5	52	230	1	320	0	4.13	6	3.5
	5	53	140	0.5	320	0.5	5.53	8.07	3.5
	5	54	90	0.5	230	0.5	5.1	6.38	3.5
	5	55	90	0.5	320	0.5	5.1	2.76	3.5
	5	56	230	0.5	320	0.5	5.74	2.98	3.5
	5	57	320	1	230	0	4.88	5.81	3.5
	5	58	50	0.5	230	0.5	5.1	7.65	3.5
	5	59	90	0.5	320	0.5	5.95	6.59	3.5
	5	60	230	0.5	320	0.5	6.16	6.16	3.5
	6	1	50	0.5	140	0.5	5.1	2.98	3.5
	6	2	320	1	230	0	3.75	2.44	3.5
	6	3	50	0.5	320	0.5	4.67	3.19	3.5
	6	4	230	1	320	0	3.75	2.25	3.5
	6	5	230	0.5	320	0.5	5.95	2.98	3.5
	6	6	50	1	320	0	3.56	2.06	3.5
	6	7	90	0.5	320	0.5	5.53	2.76	3.5
	6	8	50	0.5	140	0.5	4.46	6.59	3.5
	6	9	50	1	320	0	2.81	4.88	3.5
	6	10	90	0.5	140	0.5	5.53	3.19	3.5
	6	11	90	0.5	140	0.5	4.89	6.38	3.5
	6	12	90	0.5	140	0.5	5.31	2.34	3.5
	6	13	140	0.5	320	0.5	5.31	1.91	3.5
	6	14	230	1	320	0	3.38	6.38	3.5
	6	15	90	0.5	230	0.5	5.53	3.19	3.5
	6	16	140	0.5	230	0.5	4.67	2.55	3.5
	6	17	230	1	320	0	3.56	3	3.5
	6	18	90	0.5	320	0.5	4.89	7.44	3.5
	6	19	90	0.5	230	0.5	5.1	7.01	3.5
	6	20	320	1	230	0	3.75	6.19	3.5
	6	21	320	1	230	0	3.56	2.06	3.5
	6	22	50	0.5	320	0.5	4.67	6.8	3.5
	6	23	230	0.5	320	0.5	4.25	7.65	3.5
	6	24	50	0.5	320	0.5	4.67	2.76	3.5
	6	25	320	1	230	0	3.56	4.88	3.5
	6	26	90	0.5	230	0.5	4.89	3.4	3.5
	6	27	140	1	320	0	3.38	2.06	3.5
	6	28	90	0.5	320	0.5	5.1	1.7	3.5
	6	29	50	1	320	0	2.81	2.81	3.5
	6	30	140	0.5	320	0.5	4.67	7.86	3.5
	6	31	90	0.5	320	0.5	5.53	6.59	3.5
	6	32	50	0.5	90	0.5	5.31	1.7	3.5
	6	33	90	0.5	230	0.5	5.31	8.07	3.5
	6	34	140	1	320	0	3.38	5.81	3.5
	6	35	50	0.5	230	0.5	4.46	2.34	3.5
	6	36	90	1	320	0	3.19	2.06	3.5
	6	37	230	0.5	320	0.5	4.25	3.19	3.5
	6	38	50	0.5	140	0.5	4.04	2.55	3.5
	6	39	50	1	320	0	3	5.81	3.5
	6	40	50	0.5	90	0.5	4.04	7.22	3.5
	6	41	230	0.5	320	0.5	4.67	7.44	3.5
	6	42	90	0.5	140	0.5	4.89	6.38	3.5
	6	43	50	0.5	320	0.5	4.25	6.38	3.5
	6	44	90	1	320	0	3.38	6.38	3.5
	6	45	50	0.5	230	0.5	5.1	7.22	3.5
	6	46	230	1	320	0	3.56	6.38	3.5
	6	47	140	0.5	320	0.5	5.1	3.19	3.5
	6	48	50	0.5	230	0.5	5.53	1.7	3.5
	6	49	50	0.5	230	0.5	5.53	7.44	3.5
	6	50	50	0.5	140	0.5	5.1	6.38	3.5
	6	51	140	0.5	320	0.5	5.31	7.44	3.5
	6	52	140	1	320	0	3.56	2.44	3.5
	6	53	140	0.5	230	0.5	5.1	6.38	3.5
	6	54	50	0.5	90	0.5	5.1	2.76	3.5
	6	55	50	0.5	90	0.5	4.67	6.59	3.5
	6	56	140	0.5	230	0.5	4.89	2.55	3.5
	6	57	140	0.5	230	0.5	4.67	7.01	3.5
	6	58	90	1	320	0	3.75	1.31	3.5
	6	59	140	1	320	0	3.56	5.63	3.5
	6	60	90	1	320	0	3.19	6.38	3.5
	7	1	320	1	230	0	7.31	3	3.5
	7	2	140	0.5	230	0.5	5.31	3.4	3.5
	7	3	50	0.5	320	0.5	5.74	2.34	3.5
	7	4	50	0.5	140	0.5	5.1	2.55	3.5
	7	5	50	0.5	90	0.5	6.38	3.19	3.5
	7	6	90	1	320	0	4.31	2.25	3.5
	7	7	90	0.5	140	0.5	6.16	2.13	3.5
	7	8	230	0.5	320	0.5	6.38	1.91	3.5
	7	9	90	0.5	230	0.5	7.22	3.4	3.5
	7	10	320	1	230	0	4.69	4.88	3.5
	7	11	50	0.5	230	0.5	5.74	2.98	3.5
	7	12	50	1	320	0	5.06	1.69	3.5
	7	13	230	0.5	320	0.5	7.65	7.86	3.5
	7	14	230	0.5	320	0.5	5.74	2.98	3.5
	7	15	90	1	320	0	4.13	5.25	3.5
	7	16	140	0.5	230	0.5	6.16	7.44	3.5
	7	17	50	1	320	0	4.5	4.69	3.5
	7	18	140	0.5	320	0.5	5.74	2.55	3.5
	7	19	140	1	320	0	3.38	1.5	3.5
	7	20	90	0.5	140	0.5	5.1	6.38	3.5
	7	21	140	0.5	320	0.5	6.38	6.16	3.5
	7	22	90	0.5	320	0.5	5.74	2.55	3.5
	7	23	50	0.5	320	0.5	5.95	6.59	3.5
	7	24	50	0.5	320	0.5	6.16	2.76	3.5
	7	25	90	1	320	0	4.13	3	3.5
	7	26	230	1	320	0	4.13	2.81	3.5
	7	27	140	0.5	230	0.5	6.16	1.7	3.5
	7	28	140	1	320	0	3.75	5.44	3.5
	7	29	50	0.5	230	0.5	6.59	7.86	3.5
	7	30	90	0.5	230	0.5	7.44	7.86	3.5
	7	31	90	0.5	230	0.5	6.59	1.7	3.5
	7	32	90	0.5	320	0.5	6.8	6.59	3.5
	7	33	320	1	230	0	7.31	2.25	3.5
	7	34	140	0.5	230	0.5	7.01	6.38	3.5
	7	35	50	0.5	140	0.5	6.16	6.59	3.5
	7	36	140	1	320	0	4.13	2.25	3.5
	7	37	50	0.5	230	0.5	7.01	2.76	3.5
	7	38	230	1	320	0	5.63	5.06	3.5
	7	39	50	1	320	0	4.31	3	3.5
	7	40	90	0.5	320	0.5	6.8	2.13	3.5
	7	41	320	1	230	0	7.5	4.88	3.5
	7	42	90	0.5	230	0.5	7.44	7.86	3.5
	7	43	90	1	320	0	4.69	5.44	3.5
	7	44	140	0.5	320	0.5	5.74	3.4	3.5
	7	45	140	1	320	0	5.25	6.38	3.5
	7	46	140	0.5	320	0.5	6.59	7.22	3.5
	7	47	50	0.5	320	0.5	6.8	8.07	3.5
	7	48	230	1	320	0	6.56	1.69	3.5
	7	49	90	0.5	140	0.5	5.53	2.98	3.5
	7	50	90	0.5	140	0.5	7.22	7.65	3.5
	7	51	90	0.5	320	0.5	7.65	6.16	3.5
	7	52	50	0.5	90	0.5	7.22	8.07	3.5
	7	53	50	1	320	0	4.13	5.81	3.5
	7	54	50	0.5	230	0.5	7.22	7.44	3.5
	7	55	50	0.5	90	0.5	4.89	3.19	3.5
	7	56	230	0.5	320	0.5	7.01	7.65	3.5
	7	57	50	0.5	90	0.5	6.59	6.38	3.5
	7	58	50	0.5	140	0.5	5.53	3.4	3.5
	7	59	230	1	320	0	6.38	4.69	3.5
	7	60	50	0.5	140	0.5	7.01	7.01	3.5
	8	1	90	0.5	320	0.5	4.46	2.34	3.5
	8	2	50	0.5	140	0.5	4.67	2.34	3.5
	8	3	50	0.5	140	0.5	4.46	6.38	3.5
	8	4	230	1	320	0	3.38	2.63	3.5
	8	5	50	0.5	90	0.5	4.89	3.4	3.5
	8	6	50	0.5	230	0.5	4.67	2.76	3.5
	8	7	90	1	320	0	3.38	1.69	3.5
	8	8	50	0.5	90	0.5	4.89	7.86	3.5
	8	9	230	0.5	320	0.5	5.31	2.34	3.5
	8	10	320	1	230	0	3.56	2.63	3.5
	8	11	90	1	320	0	3.94	6.38	3.5
	8	12	50	0.5	320	0.5	4.67	2.13	3.5
	8	13	90	0.5	320	0.5	5.53	6.8	3.5
	8	14	140	1	320	0	3.38	2.81	3.5
	8	15	50	0.5	90	0.5	4.89	1.49	3.5
	8	16	320	1	230	0	3.75	5.44	3.5
	8	17	50	0.5	320	0.5	4.89	6.16	3.5
	8	18	90	0.5	140	0.5	5.74	3.4	3.5
	8	19	140	0.5	230	0.5	5.53	2.34	3.5
	8	20	90	1	320	0	3.75	1.88	3.5
	8	21	320	1	230	0	3.56	1.69	3.5
	8	22	50	0.5	230	0.5	5.1	7.44	3.5
	8	23	140	0.5	320	0.5	5.31	3.19	3.5
	8	24	90	0.5	230	0.5	4.46	2.55	3.5
	8	25	140	0.5	230	0.5	6.59	6.8	3.5
	8	26	140	0.5	230	0.5	5.74	2.13	3.5
	8	27	90	0.5	320	0.5	4.67	2.98	3.5
	8	28	50	1	320	0	3.75	2.63	3.5
	8	29	90	0.5	230	0.5	6.59	6.8	3.5
	8	30	140	0.5	230	0.5	5.74	7.65	3.5
	8	31	230	0.5	320	0.5	5.1	7.86	3.5
	8	32	50	0.5	90	0.5	5.1	7.86	3.5
	8	33	90	0.5	140	0.5	4.89	7.44	3.5
	8	34	90	0.5	320	0.5	5.31	7.22	3.5
	8	35	140	0.5	320	0.5	4.89	7.86	3.5
	8	36	230	1	320	0	3.38	6	3.5
	8	37	320	1	230	0	3.56	4.88	3.5
	8	38	230	1	320	0	3.38	2.44	3.5
	8	39	140	1	320	0	3.75	5.63	3.5
	8	40	50	0.5	230	0.5	4.25	2.76	3.5
	8	41	140	0.5	320	0.5	5.53	2.13	3.5
	8	42	50	1	320	0	3.38	5.44	3.5
	8	43	90	0.5	230	0.5	4.89	3.19	3.5
	8	44	50	1	320	0	3	1.5	3.5
	8	45	140	0.5	320	0.5	6.16	8.07	3.5
	8	46	50	0.5	230	0.5	4.25	6.16	3.5
	8	47	50	0.5	140	0.5	4.89	2.76	3.5
	8	48	140	1	320	0	3.38	2.81	3.5
	8	49	230	0.5	320	0.5	5.53	1.91	3.5
	8	50	230	0.5	320	0.5	5.95	7.65	3.5
	8	51	50	1	320	0	3	5.63	3.5
	8	52	230	1	320	0	3.75	6	3.5
	8	53	140	1	320	0	3.38	5.63	3.5
	8	54	90	0.5	230	0.5	5.74	6.16	3.5
	8	55	90	0.5	140	0.5	5.31	3.4	3.5
	8	56	50	0.5	320	0.5	4.46	2.76	3.5
	8	57	90	0.5	140	0.5	5.1	7.65	3.5
	8	58	90	1	320	0	3	4.69	3.5
	8	59	50	0.5	140	0.5	4.25	6.16	3.5
	8	60	50	0.5	320	0.5	4.46	6.16	3.5
	9	1	320	1	230	0	3.94	1.69	3.5
	9	2	90	0.5	320	0.5	4.46	1.7	3.5
	9	3	50	1	320	0	2.63	1.88	3.5
	9	4	90	1	320	0	2.63	1.88	3.5
	9	5	90	0.5	320	0.5	5.53	7.01	3.5
	9	6	90	1	320	0	3.38	4.88	3.5
	9	7	230	1	320	0	3	1.31	3.5
	9	8	50	0.5	140	0.5	4.67	2.13	3.5
	9	9	230	0.5	320	0.5	3.4	2.13	3.5
	9	10	90	0.5	140	0.5	4.89	2.34	3.5
	9	11	50	0.5	90	0.5	4.04	2.13	3.5
	9	12	230	0.5	320	0.5	5.53	7.44	3.5
	9	13	230	1	320	0	3.38	6.19	3.5
	9	14	90	1	320	0	3	1.5	3.5
	9	15	140	1	320	0	3.38	2.25	3.5
	9	16	140	0.5	230	0.5	4.25	1.49	3.5
	9	17	140	1	320	0	3.75	5.25	3.5
	9	18	230	0.5	320	0.5	4.89	2.13	3.5
	9	19	50	1	320	0	2.81	5.06	3.5
	9	20	50	0.5	90	0.5	4.46	7.01	3.5
	9	21	320	1	230	0	3.94	5.63	3.5
	9	22	140	0.5	230	0.5	5.1	7.01	3.5
	9	23	50	0.5	230	0.5	4.89	2.98	3.5
	9	24	50	0.5	230	0.5	5.1	6.38	3.5
	9	25	90	0.5	320	0.5	4.89	1.49	3.5
	9	26	50	0.5	320	0.5	4.89	1.49	3.5
	9	27	90	1	320	0	3.19	5.06	3.5
	9	28	50	0.5	230	0.5	4.25	1.49	3.5
	9	29	140	1	320	0	3.38	1.88	3.5
	9	30	50	0.5	230	0.5	4.89	7.65	3.5
	9	31	140	0.5	320	0.5	4.89	1.91	3.5
	9	32	50	0.5	320	0.5	5.74	7.22	3.5
	9	33	90	0.5	230	0.5	4.89	3.19	3.5
	9	34	230	0.5	320	0.5	5.74	6.38	3.5
	9	35	50	1	320	0	3.56	2.06	3.5
	9	36	140	0.5	230	0.5	5.1	2.76	3.5
	9	37	140	0.5	320	0.5	5.74	8.07	3.5
	9	38	140	1	320	0	3.94	5.63	3.5
	9	39	90	0.5	230	0.5	5.31	6.59	3.5
	9	40	140	0.5	230	0.5	5.53	6.59	3.5
	9	41	90	0.5	230	0.5	4.89	3.4	3.5
	9	42	50	0.5	90	0.5	5.1	3.4	3.5
	9	43	320	1	230	0	3.19	1.69	3.5
	9	44	90	0.5	140	0.5	6.59	6.16	3.5
	9	45	90	0.5	140	0.5	4.89	2.34	3.5
	9	46	50	1	320	0	2.63	6.19	3.5
	9	47	50	0.5	140	0.5	5.1	7.01	3.5
	9	48	90	0.5	230	0.5	5.31	6.59	3.5
	9	49	50	0.5	90	0.5	5.31	7.01	3.5
	9	50	90	0.5	140	0.5	5.74	7.65	3.5
	9	51	140	0.5	320	0.5	5.1	1.49	3.5
	9	52	230	1	320	0	3.75	2.81	3.5
	9	53	50	0.5	140	0.5	5.1	3.19	3.5
	9	54	90	0.5	320	0.5	5.74	6.59	3.5
	9	55	50	0.5	320	0.5	3.61	1.91	3.5
	9	56	320	1	230	0	3.94	6.19	3.5
	9	57	140	0.5	320	0.5	6.16	7.86	3.5
	9	58	230	1	320	0	3.38	5.81	3.5
	9	59	50	0.5	140	0.5	4.46	6.16	3.5
	9	60	50	0.5	320	0.5	6.16	6.59	3.5
	10	1	140	0.5	320	0.5	4.89	1.49	3.5
	10	2	50	1	320	0	2.81	2.44	3.5
	10	3	140	0.5	320	0.5	6.38	6.8	3.5
	10	4	90	0.5	140	0.5	5.31	3.19	3.5
	10	5	50	0.5	90	0.5	4.67	1.49	3.5
	10	6	230	1	320	0	3.56	2.63	3.5
	10	7	50	0.5	140	0.5	4.67	1.7	3.5
	10	8	140	1	320	0	3.38	2.25	3.5
	10	9	230	0.5	320	0.5	4.46	2.76	3.5
	10	10	140	1	320	0	3.38	4.88	3.5
	10	11	50	0.5	230	0.5	4.67	2.13	3.5
	10	12	50	0.5	140	0.5	5.74	7.01	3.5
	10	13	50	0.5	140	0.5	4.46	1.7	3.5
	10	14	90	0.5	320	0.5	4.89	2.76	3.5
	10	15	90	0.5	320	0.5	5.95	6.38	3.5
	10	16	50	1	320	0	2.63	6.38	3.5
	10	17	50	0.5	320	0.5	3.61	2.76	3.5
	10	18	230	1	320	0	3.94	5.25	3.5
	10	19	140	0.5	230	0.5	5.31	2.98	3.5
	10	20	50	0.5	140	0.5	4.67	6.8	3.5
	10	21	50	1	320	0	2.63	2.44	3.5
	10	22	90	1	320	0	3.38	2.81	3.5
	10	23	320	1	230	0	3.56	2.44	3.5
	10	24	320	1	230	0	4.13	5.06	3.5
	10	25	230	1	320	0	3.38	1.69	3.5
	10	26	50	0.5	230	0.5	4.46	7.22	3.5
	10	27	90	0.5	230	0.5	5.31	3.4	3.5
	10	28	50	0.5	90	0.5	5.1	7.01	3.5
	10	29	90	1	320	0	3.38	6.38	3.5
	10	30	90	0.5	320	0.5	4.46	3.4	3.5
	10	31	230	1	320	0	3.75	5.25	3.5
	10	32	140	0.5	230	0.5	5.1	7.65	3.5
	10	33	90	0.5	140	0.5	4.89	7.86	3.5
	10	34	90	1	320	0	3.56	2.81	3.5
	10	35	90	0.5	140	0.5	4.89	2.76	3.5
	10	36	90	0.5	140	0.5	5.1	6.59	3.5
	10	37	90	0.5	230	0.5	5.31	6.38	3.5
	10	38	50	0.5	320	0.5	5.1	6.16	3.5
	10	39	140	0.5	320	0.5	5.31	2.76	3.5
	10	40	230	0.5	320	0.5	6.16	8.07	3.5
	10	41	90	0.5	320	0.5	5.95	7.65	3.5
	10	42	50	0.5	320	0.5	5.1	2.76	3.5
	10	43	50	1	320	0	3.94	6.38	3.5
	10	44	50	0.5	90	0.5	5.53	1.49	3.5
	10	45	140	0.5	230	0.5	5.1	1.7	3.5
	10	46	320	1	230	0	4.31	3	3.5
	10	47	320	1	230	0	4.31	6.19	3.5
	10	48	140	1	320	0	3	2.06	3.5
	10	49	50	0.5	90	0.5	5.1	6.8	3.5
	10	50	50	0.5	230	0.5	4.89	2.55	3.5
	10	51	90	0.5	230	0.5	5.31	1.91	3.5
	10	52	140	1	320	0	3.75	4.88	3.5
	10	53	140	0.5	230	0.5	4.67	7.44	3.5
	10	54	50	0.5	320	0.5	4.89	7.01	3.5
	10	55	140	0.5	320	0.5	5.74	7.44	3.5
	10	56	90	0.5	230	0.5	4.89	8.07	3.5
	10	57	90	1	320	0	3.38	6	3.5
	10	58	230	0.5	320	0.5	5.1	1.7	3.5
	10	59	50	0.5	230	0.5	4.89	7.44	3.5
	10	60	230	0.5	320	0.5	6.16	7.22	3.5
	11	1	90	0.5	320	0.5	6.59	2.76	3.5
	11	2	50	1	320	0	4.13	2.81	3.5
	11	3	140	0.5	320	0.5	4.89	1.7	3.5
	11	4	140	1	320	0	3.75	2.81	3.5
	11	5	140	0.5	230	0.5	5.31	2.76	3.5
	11	6	140	1	320	0	3.94	5.63	3.5
	11	7	50	1	320	0	3.75	6	3.5
	11	8	50	0.5	320	0.5	4.25	1.7	3.5
	11	9	140	1	320	0	3.56	1.69	3.5
	11	10	230	1	320	0	2.25	1.88	3.5
	11	11	50	0.5	230	0.5	4.46	2.13	3.5
	11	12	230	0.5	320	0.5	4.04	3.19	3.5
	11	13	50	0.5	140	0.5	5.74	1.7	3.5
	11	14	140	0.5	230	0.5	5.31	6.38	3.5
	11	15	50	0.5	320	0.5	4.46	7.86	3.5
	11	16	90	1	320	0	3.75	1.31	3.5
	11	17	140	0.5	320	0.5	5.74	7.44	3.5
	11	18	230	0.5	320	0.5	5.53	7.22	3.5
	11	19	50	0.5	90	0.5	5.95	2.76	3.5
	11	20	50	0.5	140	0.5	4.89	7.01	3.5
	11	21	50	0.5	140	0.5	5.74	2.76	3.5
	11	22	50	0.5	140	0.5	5.31	8.07	3.5
	11	23	90	0.5	320	0.5	5.1	7.86	3.5
	11	24	320	1	230	0	2.63	1.5	3.5
	11	25	90	0.5	230	0.5	5.53	2.34	3.5
	11	26	320	1	230	0	3.56	5.81	3.5
	11	27	50	0.5	320	0.5	4.67	3.4	3.5
	11	28	230	0.5	320	0.5	4.89	3.4	3.5
	11	29	50	0.5	320	0.5	4.89	6.59	3.5
	11	30	90	0.5	320	0.5	5.74	2.34	3.5
	11	31	90	0.5	140	0.5	6.38	3.19	3.5
	11	32	90	1	320	0	4.5	5.81	3.5
	11	33	140	0.5	320	0.5	5.1	2.76	3.5
	11	34	90	0.5	230	0.5	5.53	7.22	3.5
	11	35	50	1	320	0	3.56	3	3.5
	11	36	50	0.5	230	0.5	4.67	8.07	3.5
	11	37	230	1	320	0	2.25	6	3.5
	11	38	90	0.5	140	0.5	6.59	6.16	3.5
	11	39	90	1	320	0	4.5	1.5	3.5
	11	40	230	0.5	320	0.5	5.53	7.44	3.5
	11	41	90	1	320	0	4.13	5.63	3.5
	11	42	50	0.5	230	0.5	4.67	1.91	3.5
	11	43	320	1	230	0	3.94	2.81	3.5
	11	44	50	1	320	0	4.88	6	3.5
	11	45	90	0.5	320	0.5	5.95	6.59	3.5
	11	46	90	0.5	230	0.5	5.31	2.34	3.5
	11	47	50	0.5	90	0.5	5.74	7.22	3.5
	11	48	50	0.5	230	0.5	5.53	8.07	3.5
	11	49	230	1	320	0	3	2.63	3.5
	11	50	90	0.5	140	0.5	7.01	3.4	3.5
	11	51	140	0.5	230	0.5	7.01	3.19	3.5
	11	52	140	1	320	0	3.94	6	3.5
	11	53	230	1	320	0	3.38	4.88	3.5
	11	54	140	0.5	230	0.5	5.95	7.22	3.5
	11	55	50	0.5	90	0.5	6.59	1.49	3.5
	11	56	90	0.5	140	0.5	6.8	6.8	3.5
	11	57	90	0.5	230	0.5	5.95	6.8	3.5
	11	58	140	0.5	320	0.5	5.53	6.16	3.5
	11	59	320	1	230	0	3.56	4.69	3.5
	11	60	50	0.5	90	0.5	4.89	7.86	3.5
	12	1	320	1	230	0	7.5	2.63	3.5
	12	2	50	0.5	230	0.5	6.8	2.76	3.5
	12	3	140	1	320	0	3.56	1.31	3.5
	12	4	50	0.5	140	0.5	5.1	1.7	3.5
	12	5	90	0.5	230	0.5	5.74	1.7	3.5
	12	6	50	0.5	90	0.5	6.38	3.4	3.5
	12	7	50	0.5	230	0.5	6.59	7.86	3.5
	12	8	140	0.5	230	0.5	5.53	2.55	3.5
	12	9	50	0.5	140	0.5	6.38	7.44	3.5
	12	10	230	1	320	0	4.88	2.06	3.5
	12	11	230	1	320	0	4.88	5.81	3.5
	12	12	50	1	320	0	3.75	2.81	3.5
	12	13	90	0.5	140	0.5	5.74	1.7	3.5
	12	14	140	1	320	0	3.38	5.81	3.5
	12	15	230	1	320	0	4.13	1.88	3.5
	12	16	50	0.5	320	0.5	5.31	2.98	3.5
	12	17	50	0.5	90	0.5	6.38	6.8	3.5
	12	18	320	1	230	0	5.63	4.69	3.5
	12	19	90	0.5	320	0.5	5.31	1.91	3.5
	12	20	90	0.5	320	0.5	5.95	7.86	3.5
	12	21	230	0.5	320	0.5	5.95	2.34	3.5
	12	22	140	0.5	320	0.5	5.31	3.19	3.5
	12	23	90	1	320	0	3	1.31	3.5
	12	24	50	1	320	0	3.94	6.38	3.5
	12	25	50	0.5	140	0.5	5.31	3.4	3.5
	12	26	90	1	320	0	3	5.81	3.5
	12	27	50	0.5	320	0.5	6.16	7.44	3.5
	12	28	50	0.5	320	0.5	5.53	2.76	3.5
	12	29	230	0.5	320	0.5	5.74	6.38	3.5
	12	30	140	0.5	320	0.5	5.53	7.65	3.5
	12	31	50	0.5	230	0.5	4.89	3.19	3.5
	12	32	230	0.5	320	0.5	6.38	1.49	3.5
	12	33	90	1	320	0	3.56	2.63	3.5
	12	34	90	0.5	230	0.5	5.1	8.07	3.5
	12	35	320	1	230	0	6.75	2.63	3.5
	12	36	50	1	320	0	4.13	2.25	3.5
	12	37	90	0.5	140	0.5	6.16	6.59	3.5
	12	38	90	0.5	140	0.5	5.31	1.91	3.5
	12	39	90	0.5	230	0.5	5.31	2.76	3.5
	12	40	90	0.5	230	0.5	5.31	7.44	3.5
	12	41	230	1	320	0	5.06	5.81	3.5
	12	42	140	1	320	0	3.38	1.31	3.5
	12	43	140	1	320	0	3.19	5.81	3.5
	12	44	320	1	230	0	6.94	4.69	3.5
	12	45	50	1	320	0	3.94	4.69	3.5
	12	46	140	0.5	320	0.5	5.53	1.7	3.5
	12	47	90	0.5	320	0.5	5.74	1.7	3.5
	12	48	140	0.5	230	0.5	5.95	6.8	3.5
	12	49	140	0.5	230	0.5	5.53	2.55	3.5
	12	50	50	0.5	90	0.5	5.95	2.34	3.5
	12	51	230	0.5	320	0.5	7.65	6.16	3.5
	12	52	140	0.5	230	0.5	6.16	7.65	3.5
	12	53	50	0.5	230	0.5	6.8	7.22	3.5
	12	54	90	0.5	320	0.5	5.53	6.16	3.5
	12	55	90	0.5	140	0.5	5.95	6.38	3.5
	12	56	50	0.5	90	0.5	5.53	6.16	3.5
	12	57	140	0.5	320	0.5	5.95	6.16	3.5
	12	58	90	1	320	0	3.38	5.06	3.5
	12	59	50	0.5	140	0.5	5.31	6.59	3.5
	12	60	50	0.5	320	0.5	5.31	7.22	3.5
	13	1	90	0.5	140	0.5	4.89	2.13	3.5
	13	2	140	1	320	0	3	1.31	3.5
	13	3	140	0.5	230	0.5	5.95	2.34	3.5
	13	4	230	1	320	0	4.13	3	3.5
	13	5	140	0.5	230	0.5	6.8	7.65	3.5
	13	6	50	0.5	320	0.5	4.04	2.13	3.5
	13	7	320	1	230	0	3.94	3	3.5
	13	8	50	0.5	230	0.5	2.98	1.7	3.5
	13	9	140	0.5	320	0.5	3.4	1.7	3.5
	13	10	140	0.5	320	0.5	5.53	7.01	3.5
	13	11	90	1	320	0	2.63	1.69	3.5
	13	12	90	0.5	320	0.5	4.04	3.19	3.5
	13	13	140	0.5	320	0.5	4.46	1.91	3.5
	13	14	140	0.5	230	0.5	4.89	2.98	3.5
	13	15	50	0.5	230	0.5	4.67	7.22	3.5
	13	16	90	0.5	140	0.5	7.86	8.07	3.5
	13	17	50	0.5	230	0.5	3.83	1.91	3.5
	13	18	90	0.5	320	0.5	5.1	6.8	3.5
	13	19	140	0.5	320	0.5	6.38	7.65	3.5
	13	20	140	1	320	0	4.31	6	3.5
	13	21	230	1	320	0	3.75	5.06	3.5
	13	22	90	1	320	0	4.31	5.25	3.5
	13	23	230	0.5	320	0.5	5.95	2.34	3.5
	13	24	90	0.5	320	0.5	4.89	2.98	3.5
	13	25	140	0.5	230	0.5	6.8	7.44	3.5
	13	26	50	0.5	90	0.5	4.25	2.34	3.5
	13	27	90	0.5	140	0.5	5.31	1.49	3.5
	13	28	50	0.5	140	0.5	4.25	3.19	3.5
	13	29	90	0.5	230	0.5	4.89	1.7	3.5
	13	30	50	0.5	90	0.5	5.1	7.01	3.5
	13	31	50	1	320	0	2.81	1.5	3.5
	13	32	50	0.5	140	0.5	5.1	7.86	3.5
	13	33	90	0.5	230	0.5	6.59	7.65	3.5
	13	34	90	0.5	320	0.5	6.38	7.01	3.5
	13	35	320	1	230	0	5.06	4.69	3.5
	13	36	140	1	320	0	3.19	2.25	3.5
	13	37	230	0.5	320	0.5	6.8	7.65	3.5
	13	38	140	1	320	0	4.13	6	3.5
	13	39	50	0.5	320	0.5	6.38	7.65	3.5
	13	40	50	0.5	320	0.5	4.46	1.7	3.5
	13	41	230	0.5	320	0.5	4.67	1.7	3.5
	13	42	50	1	320	0	3	4.69	3.5
	13	43	50	0.5	90	0.5	4.25	1.91	3.5
	13	44	90	0.5	230	0.5	4.67	2.13	3.5
	13	45	90	1	320	0	3.19	1.69	3.5
	13	46	50	0.5	90	0.5	5.53	7.44	3.5
	13	47	230	1	320	0	3.94	2.06	3.5
	13	48	230	0.5	320	0.5	5.53	6.8	3.5
	13	49	50	1	320	0	3.38	1.69	3.5
	13	50	90	1	320	0	2.81	5.44	3.5
	13	51	50	0.5	140	0.5	5.31	1.91	3.5
	13	52	320	1	230	0	4.69	2.81	3.5
	13	53	50	0.5	320	0.5	4.67	7.65	3.5
	13	54	230	1	320	0	3.38	4.69	3.5
	13	55	90	0.5	140	0.5	6.16	6.8	3.5
	13	56	90	0.5	230	0.5	5.1	6.38	3.5
	13	57	50	0.5	140	0.5	4.67	6.8	3.5
	13	58	50	0.5	230	0.5	5.1	7.01	3.5
	13	59	320	1	230	0	5.44	4.88	3.5
	13	60	50	1	320	0	3.56	5.44	3.5
	14	1	90	1	320	0	3.38	1.88	3.5
	14	2	230	1	320	0	3.75	2.63	3.5
	14	3	90	1	320	0	4.13	4.69	3.5
	14	4	50	1	320	0	3.75	1.88	3.5
	14	5	230	1	320	0	4.5	4.88	3.5
	14	6	140	0.5	230	0.5	5.31	2.55	3.5
	14	7	140	0.5	230	0.5	6.59	7.86	3.5
	14	8	50	0.5	230	0.5	5.74	2.55	3.5
	14	9	50	0.5	320	0.5	4.89	3.19	3.5
	14	10	90	0.5	140	0.5	5.53	2.55	3.5
	14	11	230	1	320	0	3.75	1.31	3.5
	14	12	90	0.5	320	0.5	5.1	2.34	3.5
	14	13	50	1	320	0	3.94	5.63	3.5
	14	14	90	1	320	0	3.56	2.25	3.5
	14	15	230	1	320	0	4.13	4.88	3.5
	14	16	230	0.5	320	0.5	5.53	3.4	3.5
	14	17	50	0.5	230	0.5	5.74	7.01	3.5
	14	18	50	0.5	140	0.5	5.53	3.4	3.5
	14	19	50	0.5	140	0.5	5.53	8.07	3.5
	14	20	90	0.5	320	0.5	6.8	7.86	3.5
	14	21	50	0.5	90	0.5	5.31	2.76	3.5
	14	22	50	0.5	90	0.5	7.01	6.59	3.5
	14	23	90	0.5	230	0.5	6.8	2.13	3.5
	14	24	90	0.5	140	0.5	7.22	6.59	3.5
	14	25	140	0.5	320	0.5	5.95	3.19	3.5
	14	26	50	0.5	320	0.5	6.16	6.38	3.5
	14	27	90	0.5	230	0.5	6.16	7.01	3.5
	14	28	320	1	230	0	4.5	3	3.5
	14	29	90	0.5	320	0.5	5.74	2.13	3.5
	14	30	90	0.5	140	0.5	5.95	3.19	3.5
	14	31	140	0.5	320	0.5	6.59	8.07	3.5
	14	32	90	0.5	140	0.5	7.01	8.07	3.5
	14	33	140	0.5	320	0.5	5.95	3.4	3.5
	14	34	50	0.5	320	0.5	5.31	1.49	3.5
	14	35	320	1	230	0	5.81	5.63	3.5
	14	36	50	1	320	0	3.56	2.44	3.5
	14	37	140	1	320	0	3.75	3	3.5
	14	38	230	0.5	320	0.5	7.65	8.07	3.5
	14	39	90	0.5	230	0.5	6.16	3.19	3.5
	14	40	90	0.5	230	0.5	6.38	6.16	3.5
	14	41	50	0.5	140	0.5	5.1	2.76	3.5
	14	42	140	1	320	0	3.56	5.25	3.5
	14	43	90	0.5	320	0.5	6.38	6.16	3.5
	14	44	50	0.5	90	0.5	5.95	1.91	3.5
	14	45	230	0.5	320	0.5	6.59	2.34	3.5
	14	46	50	0.5	230	0.5	4.67	2.76	3.5
	14	47	50	0.5	90	0.5	6.59	7.86	3.5
	14	48	140	1	320	0	3.56	2.06	3.5
	14	49	50	0.5	230	0.5	5.95	7.44	3.5
	14	50	140	1	320	0	3.56	5.81	3.5
	14	51	50	0.5	320	0.5	6.59	8.07	3.5
	14	52	320	1	230	0	5.81	1.5	3.5
	14	53	50	1	320	0	4.5	6.38	3.5
	14	54	50	0.5	140	0.5	6.59	6.38	3.5
	14	55	230	0.5	320	0.5	7.86	6.8	3.5
	14	56	140	0.5	320	0.5	6.16	6.59	3.5
	14	57	320	1	230	0	6.38	5.44	3.5
	14	58	140	0.5	230	0.5	6.16	2.98	3.5
	14	59	90	1	320	0	4.13	6.38	3.5
	14	60	140	0.5	230	0.5	7.01	6.16	3.5
	15	1	50	0.5	320	0.5	4.04	1.91	3.5
	15	2	50	1	320	0	2.25	2.44	3.5
	15	3	230	1	320	0	4.5	2.81	3.5
	15	4	90	0.5	320	0.5	5.1	2.76	3.5
	15	5	140	0.5	230	0.5	5.74	1.91	3.5
	15	6	90	1	320	0	3.19	3	3.5
	15	7	230	0.5	320	0.5	4.89	2.13	3.5
	15	8	50	0.5	140	0.5	4.67	2.34	3.5
	15	9	90	0.5	140	0.5	5.74	2.13	3.5
	15	10	140	0.5	230	0.5	5.74	6.16	3.5
	15	11	90	0.5	140	0.5	6.8	7.44	3.5
	15	12	140	0.5	320	0.5	5.53	2.76	3.5
	15	13	90	0.5	230	0.5	4.89	1.7	3.5
	15	14	230	0.5	320	0.5	4.89	6.38	3.5
	15	15	50	0.5	140	0.5	4.46	6.38	3.5
	15	16	50	1	320	0	3	5.44	3.5
	15	17	90	0.5	230	0.5	6.16	7.01	3.5
	15	18	140	0.5	320	0.5	6.16	6.38	3.5
	15	19	90	0.5	140	0.5	5.31	3.19	3.5
	15	20	50	0.5	90	0.5	3.83	2.55	3.5
	15	21	140	1	320	0	3.56	2.44	3.5
	15	22	140	0.5	230	0.5	4.67	3.19	3.5
	15	23	320	1	230	0	6.94	1.31	3.5
	15	24	90	0.5	230	0.5	5.1	3.4	3.5
	15	25	140	0.5	320	0.5	4.89	3.19	3.5
	15	26	50	0.5	230	0.5	5.53	2.13	3.5
	15	27	50	0.5	230	0.5	6.38	7.44	3.5
	15	28	50	0.5	230	0.5	5.1	2.98	3.5
	15	29	140	1	320	0	3.38	5.63	3.5
	15	30	230	1	320	0	5.44	5.25	3.5
	15	31	230	0.5	320	0.5	5.95	1.7	3.5
	15	32	230	1	320	0	4.69	1.69	3.5
	15	33	90	0.5	320	0.5	5.1	7.44	3.5
	15	34	50	0.5	320	0.5	6.16	7.65	3.5
	15	35	140	0.5	230	0.5	5.74	8.07	3.5
	15	36	50	1	320	0	3.56	2.81	3.5
	15	37	90	1	320	0	3.94	6.38	3.5
	15	38	50	0.5	320	0.5	4.89	2.98	3.5
	15	39	90	0.5	230	0.5	5.53	7.86	3.5
	15	40	90	0.5	320	0.5	5.53	2.34	3.5
	15	41	90	0.5	140	0.5	7.01	7.01	3.5
	15	42	50	0.5	140	0.5	4.04	3.4	3.5
	15	43	50	0.5	320	0.5	5.31	7.01	3.5
	15	44	230	1	320	0	4.88	5.81	3.5
	15	45	140	1	320	0	3.56	1.88	3.5
	15	46	50	0.5	90	0.5	4.67	7.01	3.5
	15	47	50	1	320	0	3.75	5.63	3.5
	15	48	50	0.5	90	0.5	4.89	2.55	3.5
	15	49	320	1	230	0	4.69	6.19	3.5
	15	50	320	1	230	0	4.13	2.44	3.5
	15	51	50	0.5	140	0.5	5.31	7.22	3.5
	15	52	50	0.5	230	0.5	5.74	8.07	3.5
	15	53	90	1	320	0	3.38	1.88	3.5
	15	54	320	1	230	0	7.5	4.88	3.5
	15	55	140	0.5	320	0.5	6.38	7.44	3.5
	15	56	140	1	320	0	3.19	6.19	3.5
	15	57	50	0.5	90	0.5	5.1	8.07	3.5
	15	58	90	0.5	320	0.5	5.53	6.8	3.5
	15	59	90	1	320	0	3.19	6.38	3.5
	15	60	230	0.5	320	0.5	6.8	7.44	3.5
	16	1	140	1	320	0	3.56	2.81	3.5
	16	2	140	0.5	230	0.5	5.1	2.98	3.5
	16	3	50	0.5	90	0.5	8.5	3.4	3.5
	16	4	230	1	320	0	1.31	1.69	3.5
	16	5	140	0.5	320	0.5	1.27	1.91	3.5
	16	6	50	0.5	90	0.5	8.5	6.38	3.5
	16	7	90	1	320	0	2.63	1.31	3.5
	16	8	140	1	320	0	5.25	6.19	3.5
	16	9	90	0.5	140	0.5	6.59	2.76	3.5
	16	10	50	0.5	90	0.5	5.31	2.55	3.5
	16	11	50	0.5	140	0.5	5.1	1.91	3.5
	16	12	230	0.5	320	0.5	5.53	1.49	3.5
	16	13	50	0.5	230	0.5	5.31	3.19	3.5
	16	14	50	0.5	320	0.5	6.16	1.91	3.5
	16	15	50	1	320	0	3.94	2.25	3.5
	16	16	230	1	320	0	3.56	5.81	3.5
	16	17	90	0.5	230	0.5	4.89	1.7	3.5
	16	18	230	0.5	320	0.5	7.86	6.59	3.5
	16	19	50	0.5	140	0.5	4.67	7.01	3.5
	16	20	90	1	320	0	3.56	5.63	3.5
	16	21	140	0.5	320	0.5	6.38	7.44	3.5
	16	22	230	0.5	320	0.5	7.86	2.98	3.5
	16	23	90	1	320	0	3.19	1.88	3.5
	16	24	90	0.5	140	0.5	6.16	7.22	3.5
	16	25	50	0.5	230	0.5	5.1	7.44	3.5
	16	26	90	0.5	320	0.5	6.16	2.76	3.5
	16	27	90	0.5	230	0.5	4.67	7.65	3.5
	16	28	140	0.5	230	0.5	7.01	7.01	3.5
	16	29	230	1	320	0	3.94	1.69	3.5
	16	30	50	0.5	90	0.5	6.8	7.01	3.5
	16	31	50	0.5	230	0.5	6.38	3.19	3.5
	16	32	50	0.5	320	0.5	5.31	7.86	3.5
	16	33	230	0.5	320	0.5	8.07	6.8	3.5
	16	34	140	0.5	230	0.5	6.38	2.34	3.5
	16	35	50	0.5	320	0.5	6.38	1.49	3.5
	16	36	50	1	320	0	3.94	5.81	3.5
	16	37	50	0.5	230	0.5	6.16	7.01	3.5
	16	38	90	1	320	0	3.19	5.44	3.5
	16	39	140	0.5	230	0.5	6.59	7.86	3.5
	16	40	140	1	320	0	3.38	1.31	3.5
	16	41	90	0.5	230	0.5	5.1	1.49	3.5
	16	42	140	0.5	320	0.5	5.74	2.13	3.5
	16	43	50	0.5	320	0.5	6.8	6.8	3.5
	16	44	50	1	320	0	3.75	1.5	3.5
	16	45	90	0.5	320	0.5	5.31	6.16	3.5
	16	46	90	0.5	140	0.5	5.74	1.91	3.5
	16	47	140	1	320	0	3.38	5.06	3.5
	16	48	320	1	230	0	5.44	1.69	3.5
	16	49	320	1	230	0	5.81	5.06	3.5
	16	50	320	1	230	0	7.5	1.31	3.5
	16	51	50	1	320	0	3.94	6.19	3.5
	16	52	140	0.5	320	0.5	6.38	7.22	3.5
	16	53	90	0.5	140	0.5	5.95	6.38	3.5
	16	54	90	0.5	320	0.5	5.31	2.34	3.5
	16	55	90	0.5	320	0.5	5.74	7.22	3.5
	16	56	230	1	320	0	4.13	6.38	3.5
	16	57	50	0.5	140	0.5	5.1	2.34	3.5
	16	58	90	0.5	230	0.5	5.74	6.59	3.5
	16	59	50	0.5	140	0.5	4.89	6.59	3.5
	16	60	320	1	230	0	7.5	5.25	3.5
	17	1	230	0.5	320	0.5	7.86	3.19	3.5
	17	2	90	1	320	0	3.75	2.06	3.5
	17	3	140	0.5	320	0.5	5.31	2.98	3.5
	17	4	50	0.5	140	0.5	5.1	2.98	3.5
	17	5	50	0.5	140	0.5	5.31	6.59	3.5
	17	6	140	1	320	0	3.75	1.5	3.5
	17	7	140	0.5	230	0.5	6.59	2.34	3.5
	17	8	50	0.5	320	0.5	5.1	2.98	3.5
	17	9	50	0.5	320	0.5	3.83	6.16	3.5
	17	10	50	1	320	0	5.06	3	3.5
	17	11	50	0.5	90	0.5	5.95	1.91	3.5
	17	12	140	0.5	230	0.5	5.95	6.38	3.5
	17	13	50	0.5	230	0.5	5.1	3.19	3.5
	17	14	50	0.5	140	0.5	5.74	2.55	3.5
	17	15	90	0.5	320	0.5	5.74	3.19	3.5
	17	16	320	1	230	0	4.5	2.44	3.5
	17	17	50	0.5	90	0.5	5.1	6.16	3.5
	17	18	230	1	320	0	3.38	2.44	3.5
	17	19	90	0.5	320	0.5	5.95	7.65	3.5
	17	20	50	0.5	230	0.5	5.31	6.16	3.5
	17	21	90	1	320	0	3.56	5.06	3.5
	17	22	140	1	320	0	3.56	4.69	3.5
	17	23	90	0.5	230	0.5	5.74	1.7	3.5
	17	24	90	0.5	140	0.5	6.59	1.7	3.5
	17	25	140	1	320	0	3.75	2.44	3.5
	17	26	50	0.5	320	0.5	4.25	2.76	3.5
	17	27	140	0.5	320	0.5	6.16	7.86	3.5
	17	28	50	1	320	0	4.13	5.25	3.5
	17	29	90	1	320	0	3.94	1.5	3.5
	17	30	90	0.5	140	0.5	5.74	8.07	3.5
	17	31	320	1	230	0	5.63	6.38	3.5
	17	32	320	1	230	0	5.63	3	3.5
	17	33	320	1	230	0	5.25	6.38	3.5
	17	34	50	0.5	230	0.5	6.16	3.19	3.5
	17	35	140	0.5	320	0.5	5.95	2.55	3.5
	17	36	230	1	320	0	4.31	5.06	3.5
	17	37	230	0.5	320	0.5	7.65	8.07	3.5
	17	38	50	0.5	90	0.5	6.16	3.4	3.5
	17	39	140	0.5	230	0.5	5.74	1.49	3.5
	17	40	50	1	320	0	4.31	2.81	3.5
	17	41	50	0.5	90	0.5	6.38	6.59	3.5
	17	42	90	1	320	0	3.94	5.81	3.5
	17	43	90	0.5	140	0.5	5.95	1.91	3.5
	17	44	50	0.5	140	0.5	5.74	7.22	3.5
	17	45	50	0.5	230	0.5	5.53	7.22	3.5
	17	46	90	0.5	140	0.5	5.74	7.86	3.5
	17	47	50	1	320	0	3.56	5.63	3.5
	17	48	230	0.5	320	0.5	6.8	2.13	3.5
	17	49	230	1	320	0	4.31	1.69	3.5
	17	50	230	0.5	320	0.5	7.44	7.86	3.5
	17	51	90	0.5	230	0.5	5.31	7.65	3.5
	17	52	140	0.5	230	0.5	6.16	7.86	3.5
	17	53	90	0.5	320	0.5	5.74	1.49	3.5
	17	54	230	1	320	0	4.31	6	3.5
	17	55	90	0.5	230	0.5	5.74	3.19	3.5
	17	56	90	0.5	320	0.5	5.31	6.16	3.5
	17	57	50	0.5	320	0.5	5.31	7.01	3.5
	17	58	140	0.5	320	0.5	5.74	6.8	3.5
	17	59	140	1	320	0	3.75	5.06	3.5
	17	60	90	0.5	230	0.5	5.53	7.01	3.5
	18	1	90	0.5	140	0.5	5.53	2.13	3.5
	18	2	50	0.5	140	0.5	4.89	2.76	3.5
	18	3	140	0.5	230	0.5	5.53	2.76	3.5
	18	4	90	1	320	0	3.94	1.69	3.5
	18	5	90	0.5	320	0.5	5.31	1.49	3.5
	18	6	140	1	320	0	3.56	1.31	3.5
	18	7	230	1	320	0	3.19	1.88	3.5
	18	8	50	0.5	230	0.5	4.89	2.13	3.5
	18	9	50	0.5	140	0.5	5.53	6.38	3.5
	18	10	50	0.5	230	0.5	5.53	7.44	3.5
	18	11	50	0.5	320	0.5	5.31	1.7	3.5
	18	12	230	0.5	320	0.5	5.31	2.34	3.5
	18	13	140	0.5	320	0.5	5.31	2.34	3.5
	18	14	90	1	320	0	4.31	4.88	3.5
	18	15	50	0.5	320	0.5	5.53	6.38	3.5
	18	16	50	0.5	90	0.5	5.95	1.49	3.5
	18	17	140	0.5	320	0.5	5.31	8.07	3.5
	18	18	50	0.5	90	0.5	5.95	6.16	3.5
	18	19	140	0.5	320	0.5	5.1	1.91	3.5
	18	20	230	1	320	0	3.38	6.19	3.5
	18	21	50	0.5	230	0.5	5.74	1.49	3.5
	18	22	90	0.5	140	0.5	7.86	7.65	3.5
	18	23	50	0.5	230	0.5	5.74	7.22	3.5
	18	24	50	0.5	140	0.5	5.1	3.4	3.5
	18	25	90	1	320	0	3.94	2.81	3.5
	18	26	50	1	320	0	3.94	2.06	3.5
	18	27	90	0.5	320	0.5	6.16	6.16	3.5
	18	28	90	0.5	230	0.5	5.74	2.55	3.5
	18	29	230	1	320	0	3.56	1.5	3.5
	18	30	140	0.5	230	0.5	6.59	7.86	3.5
	18	31	140	1	320	0	3.38	6.38	3.5
	18	32	50	0.5	140	0.5	6.38	7.01	3.5
	18	33	320	1	230	0	4.5	2.44	3.5
	18	34	90	0.5	320	0.5	5.95	3.19	3.5
	18	35	50	0.5	90	0.5	5.53	1.91	3.5
	18	36	320	1	230	0	3.94	4.88	3.5
	18	37	50	0.5	90	0.5	5.53	7.86	3.5
	18	38	140	0.5	320	0.5	5.74	6.8	3.5
	18	39	50	1	320	0	3.56	5.25	3.5
	18	40	90	0.5	140	0.5	8.29	3.19	3.5
	18	41	140	0.5	230	0.5	5.74	1.7	3.5
	18	42	90	0.5	230	0.5	5.1	7.01	3.5
	18	43	140	1	320	0	3.94	2.63	3.5
	18	44	90	0.5	230	0.5	6.16	1.7	3.5
	18	45	90	0.5	320	0.5	6.38	6.16	3.5
	18	46	50	1	320	0	4.69	3	3.5
	18	47	320	1	230	0	5.44	2.63	3.5
	18	48	230	0.5	320	0.5	7.44	7.22	3.5
	18	49	90	1	320	0	3.94	5.63	3.5
	18	50	50	0.5	320	0.5	5.53	2.98	3.5
	18	51	140	0.5	230	0.5	6.16	7.65	3.5
	18	52	320	1	230	0	4.13	4.88	3.5
	18	53	90	0.5	230	0.5	5.74	6.16	3.5
	18	54	90	0.5	140	0.5	7.65	7.01	3.5
	18	55	230	0.5	320	0.5	6.38	3.19	3.5
	18	56	50	1	320	0	3.75	5.44	3.5
	18	57	50	0.5	320	0.5	5.1	6.59	3.5
	18	58	230	0.5	320	0.5	5.53	6.8	3.5
	18	59	230	1	320	0	3.19	4.69	3.5
	18	60	140	1	320	0	3.75	5.81	3.5
	19	1	140	1	320	0	3	2.63	3.5
	19	2	90	1	320	0	2.81	1.88	3.5
	19	3	90	0.5	230	0.5	4.04	2.55	3.5
	19	4	140	0.5	230	0.5	4.89	3.4	3.5
	19	5	90	1	320	0	4.13	5.81	3.5
	19	6	230	1	320	0	3.19	2.44	3.5
	19	7	230	0.5	320	0.5	5.31	3.19	3.5
	19	8	140	0.5	230	0.5	5.74	6.38	3.5
	19	9	50	0.5	90	0.5	4.25	2.34	3.5
	19	10	50	0.5	140	0.5	4.04	1.7	3.5
	19	11	90	0.5	320	0.5	3.83	1.7	3.5
	19	12	50	1	320	0	2.63	1.69	3.5
	19	13	90	0.5	230	0.5	5.31	6.59	3.5
	19	14	50	0.5	90	0.5	5.31	8.07	3.5
	19	15	140	1	320	0	3.38	6.38	3.5
	19	16	50	0.5	230	0.5	2.98	2.34	3.5
	19	17	140	0.5	230	0.5	4.25	1.91	3.5
	19	18	90	1	320	0	3	1.88	3.5
	19	19	50	0.5	90	0.5	4.89	2.76	3.5
	19	20	50	0.5	320	0.5	4.46	2.98	3.5
	19	21	140	0.5	230	0.5	6.59	6.59	3.5
	19	22	50	1	320	0	4.31	5.44	3.5
	19	23	50	0.5	140	0.5	5.53	6.16	3.5
	19	24	140	0.5	320	0.5	4.46	1.7	3.5
	19	25	50	0.5	320	0.5	4.46	8.07	3.5
	19	26	50	0.5	140	0.5	5.31	1.91	3.5
	19	27	140	0.5	320	0.5	4.89	7.86	3.5
	19	28	140	0.5	320	0.5	5.95	2.76	3.5
	19	29	90	0.5	140	0.5	5.53	1.91	3.5
	19	30	90	0.5	140	0.5	5.31	7.65	3.5
	19	31	140	0.5	320	0.5	5.95	8.07	3.5
	19	32	140	1	320	0	3.56	1.69	3.5
	19	33	320	1	230	0	4.69	1.5	3.5
	19	34	50	0.5	320	0.5	5.1	2.13	3.5
	19	35	90	0.5	230	0.5	4.67	1.49	3.5
	19	36	50	0.5	140	0.5	5.1	6.38	3.5
	19	37	230	0.5	320	0.5	6.59	6.8	3.5
	19	38	50	1	320	0	3.75	2.44	3.5
	19	39	90	0.5	320	0.5	5.31	6.16	3.5
	19	40	320	1	230	0	4.88	5.25	3.5
	19	41	50	0.5	320	0.5	4.46	7.44	3.5
	19	42	90	0.5	140	0.5	5.1	1.7	3.5
	19	43	90	1	320	0	3.38	4.88	3.5
	19	44	230	1	320	0	3.75	6.38	3.5
	19	45	140	1	320	0	3.38	4.88	3.5
	19	46	50	0.5	230	0.5	4.25	6.16	3.5
	19	47	50	0.5	90	0.5	4.89	6.16	3.5
	19	48	90	0.5	320	0.5	4.46	2.13	3.5
	19	49	230	1	320	0	4.31	2.81	3.5
	19	50	50	0.5	230	0.5	4.89	1.49	3.5
	19	51	90	0.5	230	0.5	5.31	6.38	3.5
	19	52	90	0.5	140	0.5	5.74	6.38	3.5
	19	53	230	0.5	320	0.5	5.53	3.4	3.5
	19	54	50	1	320	0	4.13	6.38	3.5
	19	55	230	1	320	0	3.94	6.19	3.5
	19	56	90	0.5	320	0.5	4.89	7.22	3.5
	19	57	50	0.5	230	0.5	4.89	7.22	3.5
	19	58	230	0.5	320	0.5	5.74	8.07	3.5
	19	59	320	1	230	0	5.25	2.63	3.5
	19	60	320	1	230	0	3.94	4.69	3.5
	20	1	50	0.5	90	0.5	5.74	3.4	3.5
	20	2	50	0.5	140	0.5	5.53	1.91	3.5
	20	3	140	0.5	320	0.5	4.46	1.91	3.5
	20	4	230	0.5	320	0.5	8.07	3.4	3.5
	20	5	140	0.5	320	0.5	7.01	7.86	3.5
	20	6	90	1	320	0	3.75	1.69	3.5
	20	7	230	0.5	320	0.5	6.38	6.8	3.5
	20	8	50	0.5	140	0.5	4.25	7.01	3.5
	20	9	320	1	230	0	4.88	2.81	3.5
	20	10	320	1	230	0	3.94	6	3.5
	20	11	50	0.5	320	0.5	3.4	2.34	3.5
	20	12	230	1	320	0	3	3	3.5
	20	13	90	0.5	140	0.5	6.16	2.55	3.5
	20	14	50	1	320	0	3	3	3.5
	20	15	140	0.5	320	0.5	4.89	3.4	3.5
	20	16	320	1	230	0	4.5	2.44	3.5
	20	17	90	0.5	230	0.5	3.61	2.34	3.5
	20	18	50	0.5	230	0.5	3.83	2.76	3.5
	20	19	50	1	320	0	2.81	6	3.5
	20	20	90	0.5	320	0.5	5.53	1.49	3.5
	20	21	90	0.5	230	0.5	4.67	6.16	3.5
	20	22	140	1	320	0	3.56	2.63	3.5
	20	23	140	1	320	0	3.38	6.38	3.5
	20	24	90	1	320	0	3.19	6	3.5
	20	25	90	0.5	230	0.5	5.53	2.55	3.5
	20	26	90	1	320	0	3.56	3	3.5
	20	27	140	0.5	230	0.5	5.95	2.34	3.5
	20	28	140	0.5	230	0.5	6.16	7.44	3.5
	20	29	50	0.5	90	0.5	4.67	7.86	3.5
	20	30	140	1	320	0	3.56	2.25	3.5
	20	31	50	0.5	140	0.5	4.25	1.49	3.5
	20	32	90	0.5	230	0.5	5.1	7.01	3.5
	20	33	140	1	320	0	3.38	5.06	3.5
	20	34	140	0.5	320	0.5	5.53	7.86	3.5
	20	35	90	0.5	320	0.5	4.67	8.07	3.5
	20	36	50	0.5	320	0.5	5.31	6.8	3.5
	20	37	50	0.5	90	0.5	5.1	2.76	3.5
	20	38	50	0.5	230	0.5	5.74	6.8	3.5
	20	39	50	1	320	0	3.56	2.06	3.5
	20	40	90	0.5	140	0.5	7.22	6.16	3.5
	20	41	50	0.5	230	0.5	4.89	2.34	3.5
	20	42	50	0.5	320	0.5	5.1	2.98	3.5
	20	43	50	0.5	320	0.5	5.53	7.86	3.5
	20	44	90	0.5	140	0.5	6.59	3.19	3.5
	20	45	230	0.5	320	0.5	5.53	3.4	3.5
	20	46	320	1	230	0	5.06	5.81	3.5
	20	47	50	0.5	90	0.5	5.1	7.44	3.5
	20	48	50	1	320	0	2.81	6	3.5
	20	49	230	1	320	0	4.5	4.69	3.5
	20	50	90	0.5	320	0.5	4.46	2.76	3.5
	20	51	50	0.5	230	0.5	4.04	6.59	3.5
	20	52	90	0.5	140	0.5	5.95	7.01	3.5
	20	53	50	0.5	140	0.5	4.46	7.44	3.5
	20	54	90	0.5	320	0.5	6.16	6.8	3.5
	20	55	230	0.5	320	0.5	6.38	7.22	3.5
	20	56	230	1	320	0	3.75	3	3.5
	20	57	140	0.5	230	0.5	4.89	3.4	3.5
	20	58	230	1	320	0	4.13	5.06	3.5
	20	59	140	0.5	230	0.5	6.59	7.44	3.5
	20	60	90	1	320	0	2.25	4.88	3.5

## Sheet: Dissimilarity Rating
	Subject #	Session #	Trial #	Stimulus #1					Stimulus #2					Perceived Distance
				Component #1		Component #2		Perceptual Intensity	Component #1		Component #2		Perceptual Intensity
				Frequency	Intensity Portion	Frequency	Intensity Portion		Frequency	Intensity Portion	Frequency	Intensity Portion
	1	1	1	50	0.5	90	0.5	5.15	320	1	230	0	4.97	15
	1	1	2	140	0.5	320	0.5	5.42	50	0.5	230	0.5	5.26	3
	1	1	3	90	0.5	230	0.5	5.42	320	1	230	0	4.97	10
	1	1	4	230	0.5	320	0.5	6.06	50	1	320	0	3.8	15
	1	1	5	230	1	320	0	4.13	50	1	320	0	3.8	5
	1	1	6	140	0.5	320	0.5	5.42	90	1	320	0	3.09	4
	1	1	7	230	0.5	320	0.5	6.06	90	0.5	140	0.5	5.15	7
	1	1	8	140	0.5	320	0.5	5.42	140	1	320	0	3.23	5
	1	1	9	50	0.5	230	0.5	5.26	230	1	320	0	4.13	15
	1	1	10	50	0.5	230	0.5	5.26	50	1	320	0	3.8	5
	1	1	11	90	0.5	140	0.5	5.15	50	0.5	140	0.5	4.94	3
	1	1	12	50	0.5	90	0.5	5.15	90	1	320	0	3.09	7
	1	1	13	50	0.5	230	0.5	5.26	140	1	320	0	3.23	4
	1	1	14	50	0.5	230	0.5	5.26	50	0.5	90	0.5	5.15	3
	1	1	15	140	0.5	320	0.5	5.42	90	0.5	230	0.5	5.42	3
	1	1	16	230	0.5	320	0.5	6.06	140	1	320	0	3.23	5
	1	1	17	50	0.5	140	0.5	4.94	230	1	320	0	4.13	10
	1	1	18	50	0.5	140	0.5	4.94	50	0.5	90	0.5	5.15	5
	1	1	19	140	0.5	320	0.5	5.42	90	0.5	320	0.5	5.47	2
	1	1	20	50	0.5	140	0.5	4.94	140	1	320	0	3.23	6
	1	1	21	90	0.5	320	0.5	5.47	50	0.5	230	0.5	5.26	4
	1	1	22	50	0.5	140	0.5	4.94	320	1	230	0	4.97	12
	1	1	23	140	0.5	230	0.5	5.53	90	0.5	320	0.5	5.47	6
	1	1	24	140	0.5	320	0.5	5.42	140	0.5	230	0.5	5.53	7
	1	1	25	90	0.5	320	0.5	5.47	90	0.5	140	0.5	5.15	6
	1	1	26	230	0.5	320	0.5	6.06	90	0.5	320	0.5	5.47	6
	1	1	27	90	0.5	320	0.5	5.47	90	0.5	230	0.5	5.42	4
	1	1	28	90	0.5	230	0.5	5.42	230	1	320	0	4.13	10
	1	1	29	140	0.5	320	0.5	5.42	230	1	320	0	4.13	7
	1	1	30	90	0.5	230	0.5	5.42	140	1	320	0	3.23	4
	1	1	31	90	0.5	140	0.5	5.15	320	1	230	0	4.97	15
	1	1	32	90	0.5	320	0.5	5.47	90	1	320	0	3.09	7
	1	1	33	90	0.5	140	0.5	5.15	50	1	320	0	3.8	17
	1	1	34	50	0.5	320	0.5	5.84	320	1	230	0	4.97	12
	1	1	35	90	0.5	320	0.5	5.47	320	1	230	0	4.97	10
	1	1	36	140	0.5	230	0.5	5.53	320	1	230	0	4.97	12
	1	1	37	230	0.5	320	0.5	6.06	90	0.5	230	0.5	5.42	4
	1	1	38	140	0.5	320	0.5	5.42	90	0.5	140	0.5	5.15	10
	1	1	39	230	1	320	0	4.13	90	1	320	0	3.09	10
	1	1	40	230	1	320	0	4.13	140	1	320	0	3.23	15
	1	1	41	230	0.5	320	0.5	6.06	320	1	230	0	4.97	4
	1	1	42	50	0.5	320	0.5	5.84	50	0.5	90	0.5	5.15	4
	1	1	43	50	0.5	90	0.5	5.15	140	1	320	0	3.23	10
	1	1	44	50	0.5	230	0.5	5.26	320	1	230	0	4.97	15
	1	1	45	90	0.5	140	0.5	5.15	50	0.5	230	0.5	5.26	4
	1	1	46	90	0.5	320	0.5	5.47	140	1	320	0	3.23	7
	1	1	47	140	0.5	230	0.5	5.53	50	1	320	0	3.8	8
	1	1	48	90	0.5	140	0.5	5.15	50	0.5	320	0.5	5.84	10
	1	1	49	90	0.5	140	0.5	5.15	140	1	320	0	3.23	7
	1	1	50	140	0.5	320	0.5	5.42	50	1	320	0	3.8	10
	1	1	51	230	0.5	320	0.5	6.06	140	0.5	230	0.5	5.53	4
	1	1	52	230	0.5	320	0.5	6.06	230	1	320	0	4.13	8
	1	1	53	140	0.5	230	0.5	5.53	90	0.5	140	0.5	5.15	12
	1	1	54	140	0.5	320	0.5	5.42	50	0.5	320	0.5	5.84	7
	1	1	55	230	0.5	320	0.5	6.06	90	1	320	0	3.09	0.15
	1	1	56	140	0.5	230	0.5	5.53	90	0.5	230	0.5	5.42	5
	1	1	57	90	1	320	0	3.09	50	1	320	0	3.8	4
	1	1	58	90	0.5	140	0.5	5.15	50	0.5	90	0.5	5.15	1
	1	1	59	50	0.5	320	0.5	5.84	50	1	320	0	3.8	2
	1	1	60	90	0.5	320	0.5	5.47	50	0.5	90	0.5	5.15	3
	1	1	61	140	1	320	0	3.23	90	1	320	0	3.09	3
	1	1	62	50	0.5	90	0.5	5.15	50	1	320	0	3.8	2
	1	1	63	230	0.5	320	0.5	6.06	50	0.5	230	0.5	5.26	6
	1	1	64	50	0.5	230	0.5	5.26	50	0.5	140	0.5	4.94	2
	1	1	65	140	1	320	0	3.23	50	1	320	0	3.8	6
	1	1	66	90	0.5	230	0.5	5.42	90	0.5	140	0.5	5.15	9
	1	1	67	90	0.5	320	0.5	5.47	50	0.5	140	0.5	4.94	4
	1	1	68	320	1	230	0	4.97	140	1	320	0	3.23	5
	1	1	69	50	0.5	140	0.5	4.94	90	1	320	0	3.09	8
	1	1	70	140	0.5	230	0.5	5.53	50	0.5	320	0.5	5.84	8
	1	1	71	140	0.5	230	0.5	5.53	50	0.5	230	0.5	5.26	6
	1	1	72	50	0.5	320	0.5	5.84	50	0.5	140	0.5	4.94	4
	1	1	73	140	0.5	230	0.5	5.53	90	1	320	0	3.09	4
	1	1	74	230	0.5	320	0.5	6.06	140	0.5	320	0.5	5.42	5
	1	1	75	320	1	230	0	4.97	230	1	320	0	4.13	6
	1	1	76	90	0.5	140	0.5	5.15	90	1	320	0	3.09	8
	1	1	77	90	0.5	140	0.5	5.15	230	1	320	0	4.13	6
	1	1	78	90	0.5	230	0.5	5.42	50	0.5	140	0.5	4.94	5
	1	1	79	50	0.5	320	0.5	5.84	50	0.5	230	0.5	5.26	1
	1	1	80	230	0.5	320	0.5	6.06	50	0.5	320	0.5	5.84	7
	1	1	81	320	1	230	0	4.97	90	1	320	0	3.09	8
	1	1	82	90	0.5	230	0.5	5.42	50	1	320	0	3.8	8
	1	1	83	90	0.5	320	0.5	5.47	50	0.5	320	0.5	5.84	8
	1	1	84	50	0.5	320	0.5	5.84	140	1	320	0	3.23	10
	1	1	85	230	0.5	320	0.5	6.06	50	0.5	140	0.5	4.94	10
	1	1	86	90	0.5	230	0.5	5.42	50	0.5	320	0.5	5.84	7
	1	1	87	50	0.5	230	0.5	5.26	90	1	320	0	3.09	5
	1	1	88	90	0.5	230	0.5	5.42	50	0.5	90	0.5	5.15	7
	1	1	89	90	0.5	230	0.5	5.42	50	0.5	230	0.5	5.26	3
	1	1	90	90	0.5	230	0.5	5.42	90	1	320	0	3.09	3
	1	1	91	320	1	230	0	4.97	50	1	320	0	3.8	10
	1	1	92	90	0.5	320	0.5	5.47	50	1	320	0	3.8	12
	1	1	93	140	0.5	230	0.5	5.53	50	0.5	90	0.5	5.15	5
	1	1	94	50	0.5	320	0.5	5.84	230	1	320	0	4.13	10
	1	1	95	50	0.5	90	0.5	5.15	230	1	320	0	4.13	12
	1	1	96	140	0.5	230	0.5	5.53	230	1	320	0	4.13	13
	1	1	97	50	0.5	320	0.5	5.84	90	1	320	0	3.09	10
	1	1	98	140	0.5	230	0.5	5.53	140	1	320	0	3.23	7
	1	1	99	140	0.5	230	0.5	5.53	50	0.5	140	0.5	4.94	3
	1	1	100	90	0.5	320	0.5	5.47	230	1	320	0	4.13	4
	1	1	101	230	0.5	320	0.5	6.06	50	0.5	90	0.5	5.15	12
	1	1	102	140	0.5	320	0.5	5.42	50	0.5	90	0.5	5.15	12
	1	1	103	50	0.5	140	0.5	4.94	50	1	320	0	3.8	4
	1	1	104	140	0.5	320	0.5	5.42	50	0.5	140	0.5	4.94	8
	1	1	105	140	0.5	320	0.5	5.42	320	1	230	0	4.97	8
	1	2	1	230	1	320	0	4.13	320	1	230	0	4.97	2
	1	2	2	90	1	320	0	3.09	50	0.5	90	0.5	5.15	2
	1	2	3	90	1	320	0	3.09	320	1	230	0	4.97	5
	1	2	4	140	0.5	230	0.5	5.53	230	0.5	320	0.5	6.06	5
	1	2	5	50	0.5	90	0.5	5.15	230	0.5	320	0.5	6.06	7
	1	2	6	90	1	320	0	3.09	90	0.5	230	0.5	5.42	5
	1	2	7	50	0.5	140	0.5	4.94	140	0.5	230	0.5	5.53	6
	1	2	8	230	1	320	0	4.13	50	0.5	230	0.5	5.26	7
	1	2	9	50	1	320	0	3.8	90	0.5	230	0.5	5.42	7
	1	2	10	50	0.5	140	0.5	4.94	90	0.5	230	0.5	5.42	8
	1	2	11	90	0.5	320	0.5	5.47	230	0.5	320	0.5	6.06	5
	1	2	12	90	0.5	320	0.5	5.47	140	0.5	320	0.5	5.42	7
	1	2	13	90	0.5	230	0.5	5.42	140	0.5	320	0.5	5.42	5
	1	2	14	230	1	320	0	4.13	90	0.5	320	0.5	5.47	5
	1	2	15	140	1	320	0	3.23	50	0.5	140	0.5	4.94	3
	1	2	16	50	0.5	320	0.5	5.84	140	0.5	230	0.5	5.53	6
	1	2	17	140	1	320	0	3.23	90	0.5	230	0.5	5.42	5
	1	2	18	140	1	320	0	3.23	90	0.5	320	0.5	5.47	8
	1	2	19	90	1	320	0	3.09	230	0.5	320	0.5	6.06	9
	1	2	20	140	1	320	0	3.23	50	0.5	90	0.5	5.15	9
	1	2	21	90	1	320	0	3.09	230	1	320	0	4.13	12
	1	2	22	50	0.5	320	0.5	5.84	90	0.5	230	0.5	5.42	4
	1	2	23	50	1	320	0	3.8	320	1	230	0	4.97	15
	1	2	24	50	0.5	320	0.5	5.84	90	0.5	140	0.5	5.15	10
	1	2	25	50	0.5	230	0.5	5.26	90	0.5	320	0.5	5.47	8
	1	2	26	320	1	230	0	4.97	90	0.5	320	0.5	5.47	5
	1	2	27	90	0.5	140	0.5	5.15	90	0.5	230	0.5	5.42	8
	1	2	28	320	1	230	0	4.97	140	0.5	230	0.5	5.53	7
	1	2	29	90	0.5	140	0.5	5.15	140	0.5	320	0.5	5.42	10
	1	2	30	90	0.5	140	0.5	5.15	90	0.5	320	0.5	5.47	7
	1	2	31	230	1	320	0	4.13	140	0.5	230	0.5	5.53	7
	1	2	32	50	1	320	0	3.8	90	1	320	0	3.09	8
	1	2	33	90	1	320	0	3.09	50	0.5	230	0.5	5.26	6
	1	2	34	50	1	320	0	3.8	50	0.5	90	0.5	5.15	4
	1	2	35	230	1	320	0	4.13	50	0.5	140	0.5	4.94	9
	1	2	36	50	1	320	0	3.8	90	0.5	320	0.5	5.47	7
	1	2	37	230	1	320	0	4.13	90	0.5	140	0.5	5.15	8
	1	2	38	50	0.5	140	0.5	4.94	90	0.5	320	0.5	5.47	3
	1	2	39	140	1	320	0	3.23	140	0.5	230	0.5	5.53	2
	1	2	40	50	1	320	0	3.8	140	1	320	0	3.23	4
	1	2	41	320	1	230	0	4.97	140	0.5	320	0.5	5.42	5
	1	2	42	50	0.5	90	0.5	5.15	50	0.5	230	0.5	5.26	6
	1	2	43	90	1	320	0	3.09	140	0.5	320	0.5	5.42	6
	1	2	44	50	1	320	0	3.8	140	0.5	230	0.5	5.53	7
	1	2	45	230	1	320	0	4.13	50	0.5	90	0.5	5.15	10
	1	2	46	90	1	320	0	3.09	140	1	320	0	3.23	8
	1	2	47	50	1	320	0	3.8	90	0.5	140	0.5	5.15	5
	1	2	48	50	0.5	320	0.5	5.84	230	0.5	320	0.5	6.06	5
	1	2	49	50	1	320	0	3.8	50	0.5	230	0.5	5.26	8
	1	2	50	90	0.5	230	0.5	5.42	140	0.5	230	0.5	5.53	6
	1	2	51	140	1	320	0	3.23	50	0.5	320	0.5	5.84	5
	1	2	52	50	0.5	230	0.5	5.26	90	0.5	140	0.5	5.15	5
	1	2	53	320	1	230	0	4.97	50	0.5	320	0.5	5.84	5
	1	2	54	50	0.5	90	0.5	5.15	50	0.5	140	0.5	4.94	4
	1	2	55	50	1	320	0	3.8	230	0.5	320	0.5	6.06	12
	1	2	56	50	0.5	140	0.5	4.94	50	0.5	320	0.5	5.84	12
	1	2	57	50	1	320	0	3.8	50	0.5	320	0.5	5.84	12
	1	2	58	50	0.5	140	0.5	4.94	50	0.5	230	0.5	5.26	4
	1	2	59	320	1	230	0	4.97	50	0.5	230	0.5	5.26	10
	1	2	60	50	0.5	230	0.5	5.26	230	0.5	320	0.5	6.06	10
	1	2	61	90	0.5	140	0.5	5.15	230	0.5	320	0.5	6.06	15
	1	2	62	90	1	320	0	3.09	50	0.5	140	0.5	4.94	5
	1	2	63	140	1	320	0	3.23	320	1	230	0	4.97	10
	1	2	64	50	0.5	230	0.5	5.26	90	0.5	230	0.5	5.42	9
	1	2	65	50	0.5	230	0.5	5.26	50	0.5	320	0.5	5.84	5
	1	2	66	50	1	320	0	3.8	230	1	320	0	4.13	13
	1	2	67	320	1	230	0	4.97	50	0.5	90	0.5	5.15	12
	1	2	68	50	0.5	230	0.5	5.26	140	0.5	320	0.5	5.42	10
	1	2	69	50	1	320	0	3.8	140	0.5	320	0.5	5.42	13
	1	2	70	140	1	320	0	3.23	90	0.5	140	0.5	5.15	8
	1	2	71	320	1	230	0	4.97	90	0.5	140	0.5	5.15	15
	1	2	72	50	0.5	320	0.5	5.84	90	0.5	320	0.5	5.47	10
	1	2	73	50	0.5	140	0.5	4.94	230	0.5	320	0.5	6.06	15
	1	2	74	50	0.5	90	0.5	5.15	90	0.5	140	0.5	5.15	6
	1	2	75	50	1	320	0	3.8	50	0.5	140	0.5	4.94	4
	1	2	76	320	1	230	0	4.97	50	0.5	140	0.5	4.94	15
	1	2	77	50	0.5	230	0.5	5.26	140	0.5	230	0.5	5.53	9
	1	2	78	90	0.5	230	0.5	5.42	90	0.5	320	0.5	5.47	7
	1	2	79	50	0.5	140	0.5	4.94	90	0.5	140	0.5	5.15	8
	1	2	80	140	1	320	0	3.23	230	0.5	320	0.5	6.06	5
	1	2	81	50	0.5	90	0.5	5.15	90	0.5	230	0.5	5.42	6
	1	2	82	140	0.5	230	0.5	5.53	140	0.5	320	0.5	5.42	5
	1	2	83	140	1	320	0	3.23	140	0.5	320	0.5	5.42	2
	1	2	84	50	0.5	140	0.5	4.94	140	0.5	320	0.5	5.42	4
	1	2	85	320	1	230	0	4.97	90	0.5	230	0.5	5.42	10
	1	2	86	320	1	230	0	4.97	230	0.5	320	0.5	6.06	7
	1	2	87	230	1	320	0	4.13	140	0.5	320	0.5	5.42	3
	1	2	88	90	1	320	0	3.09	90	0.5	320	0.5	5.47	4
	1	2	89	140	1	320	0	3.23	50	0.5	230	0.5	5.26	6
	1	2	90	90	0.5	230	0.5	5.42	230	0.5	320	0.5	6.06	10
	1	2	91	230	1	320	0	4.13	230	0.5	320	0.5	6.06	3
	1	2	92	140	0.5	320	0.5	5.42	230	0.5	320	0.5	6.06	2
	1	2	93	50	0.5	90	0.5	5.15	140	0.5	230	0.5	5.53	10
	1	2	94	230	1	320	0	4.13	50	0.5	320	0.5	5.84	10
	1	2	95	50	0.5	90	0.5	5.15	90	0.5	320	0.5	5.47	4
	1	2	96	140	1	320	0	3.23	230	1	320	0	4.13	10
	1	2	97	90	1	320	0	3.09	50	0.5	320	0.5	5.84	6
	1	2	98	50	0.5	90	0.5	5.15	140	0.5	320	0.5	5.42	8
	1	2	99	90	0.5	140	0.5	5.15	140	0.5	230	0.5	5.53	8
	1	2	100	50	0.5	90	0.5	5.15	50	0.5	320	0.5	5.84	7
	1	2	101	50	0.5	320	0.5	5.84	140	0.5	320	0.5	5.42	8
	1	2	102	90	1	320	0	3.09	90	0.5	140	0.5	5.15	3
	1	2	103	90	1	320	0	3.09	140	0.5	230	0.5	5.53	8
	1	2	104	90	0.5	320	0.5	5.47	140	0.5	230	0.5	5.53	7
	1	2	105	230	1	320	0	4.13	90	0.5	230	0.5	5.42	5
	1	3	1	50	0.5	320	0.5	5.84	50	0.5	230	0.5	5.26	3
	1	3	2	140	0.5	320	0.5	5.42	50	0.5	140	0.5	4.94	4
	1	3	3	140	0.5	230	0.5	5.53	230	1	320	0	4.13	6
	1	3	4	50	0.5	230	0.5	5.26	140	1	320	0	3.23	6
	1	3	5	50	0.5	320	0.5	5.84	50	0.5	90	0.5	5.15	6
	1	3	6	230	1	320	0	4.13	90	1	320	0	3.09	2
	1	3	7	50	0.5	320	0.5	5.84	50	1	320	0	3.8	4
	1	3	8	90	0.5	230	0.5	5.42	50	0.5	90	0.5	5.15	6
	1	3	9	90	0.5	320	0.5	5.47	50	0.5	90	0.5	5.15	4
	1	3	10	90	0.5	230	0.5	5.42	140	1	320	0	3.23	7
	1	3	11	50	0.5	90	0.5	5.15	140	1	320	0	3.23	9
	1	3	12	90	0.5	140	0.5	5.15	50	0.5	320	0.5	5.84	7
	1	3	13	90	0.5	320	0.5	5.47	50	0.5	230	0.5	5.26	8
	1	3	14	90	0.5	320	0.5	5.47	50	0.5	320	0.5	5.84	5
	1	3	15	140	1	320	0	3.23	50	1	320	0	3.8	5
	1	3	16	50	0.5	230	0.5	5.26	50	0.5	140	0.5	4.94	3
	1	3	17	90	0.5	230	0.5	5.42	50	0.5	320	0.5	5.84	5
	1	3	18	140	0.5	230	0.5	5.53	90	0.5	230	0.5	5.42	6
	1	3	19	230	0.5	320	0.5	6.06	50	0.5	140	0.5	4.94	4
	1	3	20	50	0.5	230	0.5	5.26	50	0.5	90	0.5	5.15	3
	1	3	21	90	0.5	320	0.5	5.47	50	0.5	140	0.5	4.94	2
	1	3	22	230	0.5	320	0.5	6.06	90	0.5	230	0.5	5.42	4
	1	3	23	50	0.5	140	0.5	4.94	320	1	230	0	4.97	15
	1	3	24	140	0.5	320	0.5	5.42	50	0.5	90	0.5	5.15	7
	1	3	25	90	0.5	320	0.5	5.47	50	1	320	0	3.8	6
	1	3	26	230	0.5	320	0.5	6.06	50	0.5	320	0.5	5.84	10
	1	3	27	90	0.5	140	0.5	5.15	50	0.5	140	0.5	4.94	6
	1	3	28	90	0.5	140	0.5	5.15	50	1	320	0	3.8	6
	1	3	29	90	0.5	320	0.5	5.47	90	1	320	0	3.09	6
	1	3	30	230	1	320	0	4.13	50	1	320	0	3.8	11
	1	3	31	50	0.5	230	0.5	5.26	320	1	230	0	4.97	15
	1	3	32	140	0.5	230	0.5	5.53	90	0.5	140	0.5	5.15	8
	1	3	33	90	0.5	140	0.5	5.15	50	0.5	90	0.5	5.15	3
	1	3	34	230	0.5	320	0.5	6.06	140	0.5	230	0.5	5.53	4
	1	3	35	50	0.5	140	0.5	4.94	90	1	320	0	3.09	5
	1	3	36	230	0.5	320	0.5	6.06	50	0.5	230	0.5	5.26	5
	1	3	37	140	0.5	320	0.5	5.42	320	1	230	0	4.97	7
	1	3	38	50	0.5	320	0.5	5.84	230	1	320	0	4.13	11
	1	3	39	140	0.5	230	0.5	5.53	50	0.5	90	0.5	5.15	8
	1	3	40	90	0.5	140	0.5	5.15	320	1	230	0	4.97	15
	1	3	41	320	1	230	0	4.97	50	1	320	0	3.8	16
	1	3	42	50	0.5	90	0.5	5.15	230	1	320	0	4.13	16
	1	3	43	140	0.5	230	0.5	5.53	90	1	320	0	3.09	4
	1	3	44	90	0.5	230	0.5	5.42	90	0.5	140	0.5	5.15	4
	1	3	45	90	0.5	320	0.5	5.47	140	1	320	0	3.23	4
	1	3	46	90	0.5	320	0.5	5.47	230	1	320	0	4.13	7
	1	3	47	50	0.5	140	0.5	4.94	50	0.5	90	0.5	5.15	1
	1	3	48	140	0.5	320	0.5	5.42	140	0.5	230	0.5	5.53	3
	1	3	49	50	0.5	90	0.5	5.15	50	1	320	0	3.8	2
	1	3	50	140	0.5	230	0.5	5.53	320	1	230	0	4.97	8
	1	3	51	50	0.5	230	0.5	5.26	50	1	320	0	3.8	3
	1	3	52	320	1	230	0	4.97	230	1	320	0	4.13	2
	1	3	53	50	0.5	320	0.5	5.84	320	1	230	0	4.97	17
	1	3	54	140	0.5	230	0.5	5.53	140	1	320	0	3.23	11
	1	3	55	50	0.5	230	0.5	5.26	90	1	320	0	3.09	8
	1	3	56	140	0.5	320	0.5	5.42	230	1	320	0	4.13	3
	1	3	57	90	0.5	230	0.5	5.42	320	1	230	0	4.97	12
	1	3	58	90	0.5	230	0.5	5.42	90	1	320	0	3.09	4
	1	3	59	230	1	320	0	4.13	140	1	320	0	3.23	4
	1	3	60	320	1	230	0	4.97	90	1	320	0	3.09	7
	1	3	61	140	1	320	0	3.23	90	1	320	0	3.09	4
	1	3	62	140	0.5	320	0.5	5.42	140	1	320	0	3.23	3
	1	3	63	50	0.5	140	0.5	4.94	50	1	320	0	3.8	5
	1	3	64	230	0.5	320	0.5	6.06	50	1	320	0	3.8	10
	1	3	65	50	0.5	140	0.5	4.94	140	1	320	0	3.23	10
	1	3	66	90	0.5	230	0.5	5.42	50	1	320	0	3.8	7
	1	3	67	50	0.5	320	0.5	5.84	50	0.5	140	0.5	4.94	2
	1	3	68	90	0.5	320	0.5	5.47	90	0.5	140	0.5	5.15	4
	1	3	69	140	0.5	230	0.5	5.53	50	0.5	140	0.5	4.94	4
	1	3	70	50	0.5	90	0.5	5.15	90	1	320	0	3.09	6
	1	3	71	50	0.5	320	0.5	5.84	90	1	320	0	3.09	6
	1	3	72	230	0.5	320	0.5	6.06	50	0.5	90	0.5	5.15	6
	1	3	73	230	0.5	320	0.5	6.06	140	1	320	0	3.23	4
	1	3	74	230	0.5	320	0.5	6.06	320	1	230	0	4.97	6
	1	3	75	140	0.5	230	0.5	5.53	50	1	320	0	3.8	6
	1	3	76	90	0.5	320	0.5	5.47	320	1	230	0	4.97	6
	1	3	77	50	0.5	90	0.5	5.15	320	1	230	0	4.97	10
	1	3	78	140	0.5	320	0.5	5.42	90	1	320	0	3.09	10
	1	3	79	140	0.5	320	0.5	5.42	90	0.5	140	0.5	5.15	7
	1	3	80	90	0.5	230	0.5	5.42	230	1	320	0	4.13	6
	1	3	81	140	0.5	230	0.5	5.53	90	0.5	320	0.5	5.47	5
	1	3	82	90	0.5	140	0.5	5.15	230	1	320	0	4.13	14
	1	3	83	90	0.5	230	0.5	5.42	50	0.5	230	0.5	5.26	5
	1	3	84	90	0.5	320	0.5	5.47	90	0.5	230	0.5	5.42	2
	1	3	85	50	0.5	140	0.5	4.94	230	1	320	0	4.13	12
	1	3	86	140	0.5	230	0.5	5.53	50	0.5	320	0.5	5.84	5
	1	3	87	90	0.5	140	0.5	5.15	90	1	320	0	3.09	5
	1	3	88	90	0.5	230	0.5	5.42	50	0.5	140	0.5	4.94	4
	1	3	89	230	0.5	320	0.5	6.06	90	0.5	140	0.5	5.15	6
	1	3	90	140	0.5	320	0.5	5.42	50	0.5	320	0.5	5.84	7
	1	3	91	230	0.5	320	0.5	6.06	230	1	320	0	4.13	3
	1	3	92	90	0.5	140	0.5	5.15	50	0.5	230	0.5	5.26	3
	1	3	93	230	0.5	320	0.5	6.06	90	0.5	320	0.5	5.47	3
	1	3	94	140	0.5	320	0.5	5.42	90	0.5	230	0.5	5.42	3
	1	3	95	90	1	320	0	3.09	50	1	320	0	3.8	5
	1	3	96	90	0.5	140	0.5	5.15	140	1	320	0	3.23	6
	1	3	97	230	0.5	320	0.5	6.06	90	1	320	0	3.09	4
	1	3	98	140	0.5	320	0.5	5.42	90	0.5	320	0.5	5.47	3
	1	3	99	140	0.5	320	0.5	5.42	50	1	320	0	3.8	6
	1	3	100	140	0.5	320	0.5	5.42	50	0.5	230	0.5	5.26	5
	1	3	101	140	0.5	230	0.5	5.53	50	0.5	230	0.5	5.26	4
	1	3	102	230	0.5	320	0.5	6.06	140	0.5	320	0.5	5.42	4
	1	3	103	50	0.5	230	0.5	5.26	230	1	320	0	4.13	8
	1	3	104	320	1	230	0	4.97	140	1	320	0	3.23	2
	1	3	105	50	0.5	320	0.5	5.84	140	1	320	0	3.23	8
	1	4	1	50	1	320	0	3.8	90	1	320	0	3.09	5
	1	4	2	90	1	320	0	3.09	50	0.5	230	0.5	5.26	5
	1	4	3	50	0.5	90	0.5	5.15	90	0.5	230	0.5	5.42	6
	1	4	4	230	1	320	0	4.13	50	0.5	320	0.5	5.84	3
	1	4	5	140	1	320	0	3.23	320	1	230	0	4.97	2
	1	4	6	90	1	320	0	3.09	230	0.5	320	0.5	6.06	6
	1	4	7	50	0.5	140	0.5	4.94	90	0.5	140	0.5	5.15	7
	1	4	8	90	0.5	140	0.5	5.15	140	0.5	230	0.5	5.53	5
	1	4	9	140	1	320	0	3.23	90	0.5	140	0.5	5.15	5
	1	4	10	140	0.5	230	0.5	5.53	230	0.5	320	0.5	6.06	5
	1	4	11	140	1	320	0	3.23	50	0.5	320	0.5	5.84	5
	1	4	12	140	1	320	0	3.23	50	0.5	230	0.5	5.26	3
	1	4	13	50	1	320	0	3.8	50	0.5	90	0.5	5.15	2
	1	4	14	90	0.5	320	0.5	5.47	140	0.5	320	0.5	5.42	3
	1	4	15	50	0.5	230	0.5	5.26	90	0.5	140	0.5	5.15	6
	1	4	16	230	1	320	0	4.13	140	0.5	230	0.5	5.53	2
	1	4	17	50	0.5	90	0.5	5.15	50	0.5	140	0.5	4.94	2
	1	4	18	320	1	230	0	4.97	50	0.5	140	0.5	4.94	7
	1	4	19	90	1	320	0	3.09	50	0.5	320	0.5	5.84	5
	1	4	20	230	1	320	0	4.13	90	0.5	230	0.5	5.42	4
	1	4	21	90	0.5	230	0.5	5.42	90	0.5	320	0.5	5.47	2
	1	4	22	50	1	320	0	3.8	50	0.5	140	0.5	4.94	2
	1	4	23	140	1	320	0	3.23	90	0.5	230	0.5	5.42	2
	1	4	24	90	0.5	230	0.5	5.42	230	0.5	320	0.5	6.06	1
	1	4	25	230	1	320	0	4.13	320	1	230	0	4.97	2
	1	4	26	50	0.5	320	0.5	5.84	90	0.5	320	0.5	5.47	1
	1	4	27	320	1	230	0	4.97	50	0.5	320	0.5	5.84	4
	1	4	28	50	0.5	140	0.5	4.94	90	0.5	320	0.5	5.47	3
	1	4	29	50	0.5	320	0.5	5.84	140	0.5	230	0.5	5.53	4
	1	4	30	50	1	320	0	3.8	230	1	320	0	4.13	8
	1	4	31	50	0.5	320	0.5	5.84	140	0.5	320	0.5	5.42	7
	1	4	32	50	0.5	230	0.5	5.26	50	0.5	320	0.5	5.84	3
	1	4	33	50	0.5	230	0.5	5.26	140	0.5	230	0.5	5.53	2
	1	4	34	50	0.5	90	0.5	5.15	140	0.5	320	0.5	5.42	6
	1	4	35	50	1	320	0	3.8	140	1	320	0	3.23	6
	1	4	36	50	0.5	140	0.5	4.94	50	0.5	320	0.5	5.84	3
	1	4	37	50	0.5	90	0.5	5.15	90	0.5	140	0.5	5.15	4
	1	4	38	90	1	320	0	3.09	140	1	320	0	3.23	3
	1	4	39	90	0.5	140	0.5	5.15	230	0.5	320	0.5	6.06	7
	1	4	40	50	0.5	90	0.5	5.15	140	0.5	230	0.5	5.53	7
	1	4	41	50	1	320	0	3.8	230	0.5	320	0.5	6.06	8
	1	4	42	320	1	230	0	4.97	140	0.5	320	0.5	5.42	2
	1	4	43	50	0.5	90	0.5	5.15	50	0.5	230	0.5	5.26	4
	1	4	44	140	1	320	0	3.23	230	1	320	0	4.13	3
	1	4	45	230	1	320	0	4.13	50	0.5	90	0.5	5.15	6
	1	4	46	90	1	320	0	3.09	90	0.5	320	0.5	5.47	3
	1	4	47	230	1	320	0	4.13	50	0.5	230	0.5	5.26	6
	1	4	48	50	1	320	0	3.8	140	0.5	230	0.5	5.53	6
	1	4	49	50	0.5	320	0.5	5.84	90	0.5	230	0.5	5.42	5
	1	4	50	320	1	230	0	4.97	50	0.5	230	0.5	5.26	6
	1	4	51	90	0.5	230	0.5	5.42	140	0.5	230	0.5	5.53	4
	1	4	52	50	0.5	90	0.5	5.15	90	0.5	320	0.5	5.47	7
	1	4	53	50	0.5	140	0.5	4.94	90	0.5	230	0.5	5.42	5
	1	4	54	140	1	320	0	3.23	50	0.5	90	0.5	5.15	8
	1	4	55	90	0.5	230	0.5	5.42	140	0.5	320	0.5	5.42	10
	1	4	56	50	0.5	230	0.5	5.26	230	0.5	320	0.5	6.06	10
	1	4	57	320	1	230	0	4.97	140	0.5	230	0.5	5.53	6
	1	4	58	50	0.5	90	0.5	5.15	50	0.5	320	0.5	5.84	5
	1	4	59	50	1	320	0	3.8	90	0.5	230	0.5	5.42	9
	1	4	60	90	0.5	140	0.5	5.15	140	0.5	320	0.5	5.42	7
	1	4	61	50	0.5	140	0.5	4.94	140	0.5	320	0.5	5.42	7
	1	4	62	230	1	320	0	4.13	90	0.5	140	0.5	5.15	7
	1	4	63	140	0.5	230	0.5	5.53	140	0.5	320	0.5	5.42	5
	1	4	64	320	1	230	0	4.97	90	0.5	230	0.5	5.42	5
	1	4	65	50	0.5	140	0.5	4.94	230	0.5	320	0.5	6.06	7
	1	4	66	50	0.5	320	0.5	5.84	230	0.5	320	0.5	6.06	10
	1	4	67	140	1	320	0	3.23	140	0.5	230	0.5	5.53	2
	1	4	68	50	1	320	0	3.8	90	0.5	140	0.5	5.15	3
	1	4	69	90	1	320	0	3.09	230	1	320	0	4.13	7
	1	4	70	90	0.5	320	0.5	5.47	230	0.5	320	0.5	6.06	2
	1	4	71	50	1	320	0	3.8	140	0.5	320	0.5	5.42	4
	1	4	72	50	0.5	230	0.5	5.26	140	0.5	320	0.5	5.42	5
	1	4	73	140	1	320	0	3.23	140	0.5	320	0.5	5.42	2
	1	4	74	90	1	320	0	3.09	90	0.5	230	0.5	5.42	2
	1	4	75	50	1	320	0	3.8	320	1	230	0	4.97	8
	1	4	76	230	1	320	0	4.13	230	0.5	320	0.5	6.06	4
	1	4	77	230	1	320	0	4.13	50	0.5	140	0.5	4.94	7
	1	4	78	140	1	320	0	3.23	90	0.5	320	0.5	5.47	4
	1	4	79	320	1	230	0	4.97	50	0.5	90	0.5	5.15	8
	1	4	80	90	0.5	320	0.5	5.47	140	0.5	230	0.5	5.53	4
	1	4	81	90	1	320	0	3.09	320	1	230	0	4.97	10
	1	4	82	320	1	230	0	4.97	90	0.5	320	0.5	5.47	4
	1	4	83	320	1	230	0	4.97	90	0.5	140	0.5	5.15	6
	1	4	84	90	1	320	0	3.09	140	0.5	320	0.5	5.42	6
	1	4	85	140	0.5	320	0.5	5.42	230	0.5	320	0.5	6.06	4
	1	4	86	50	0.5	90	0.5	5.15	230	0.5	320	0.5	6.06	9
	1	4	87	230	1	320	0	4.13	140	0.5	320	0.5	5.42	2
	1	4	88	50	1	320	0	3.8	90	0.5	320	0.5	5.47	3
	1	4	89	320	1	230	0	4.97	230	0.5	320	0.5	6.06	3
	1	4	90	90	0.5	140	0.5	5.15	90	0.5	230	0.5	5.42	3
	1	4	91	90	0.5	140	0.5	5.15	90	0.5	320	0.5	5.47	2
	1	4	92	50	0.5	230	0.5	5.26	90	0.5	230	0.5	5.42	3
	1	4	93	90	1	320	0	3.09	90	0.5	140	0.5	5.15	4
	1	4	94	90	1	320	0	3.09	140	0.5	230	0.5	5.53	4
	1	4	95	140	1	320	0	3.23	230	0.5	320	0.5	6.06	3
	1	4	96	50	0.5	140	0.5	4.94	140	0.5	230	0.5	5.53	1
	1	4	97	50	1	320	0	3.8	50	0.5	230	0.5	5.26	2
	1	4	98	90	1	320	0	3.09	50	0.5	140	0.5	4.94	0
	1	4	99	50	1	320	0	3.8	50	0.5	320	0.5	5.84	2
	1	4	100	140	1	320	0	3.23	50	0.5	140	0.5	4.94	2
	1	4	101	90	1	320	0	3.09	50	0.5	90	0.5	5.15	4
	1	4	102	50	0.5	230	0.5	5.26	90	0.5	320	0.5	5.47	2
	1	4	103	50	0.5	320	0.5	5.84	90	0.5	140	0.5	5.15	4
	1	4	104	50	0.5	140	0.5	4.94	50	0.5	230	0.5	5.26	1
	1	4	105	230	1	320	0	4.13	90	0.5	320	0.5	5.47	1
	2	1	1	230	1	320	0	3.61	50	1	320	0	3.14	90
	2	1	2	50	0.5	320	0.5	4.04	50	1	320	0	3.14	50
	2	1	3	90	0.5	140	0.5	5.68	50	0.5	90	0.5	4.3	60
	2	1	4	90	0.5	230	0.5	5.37	90	0.5	140	0.5	5.68	30
	2	1	5	140	0.5	320	0.5	5.21	50	0.5	230	0.5	4.52	85
	2	1	6	140	0.5	320	0.5	5.21	50	1	320	0	3.14	95
	2	1	7	140	1	320	0	3.66	50	1	320	0	3.14	100
	2	1	8	230	0.5	320	0.5	4.78	140	0.5	320	0.5	5.21	40
	2	1	9	230	0.5	320	0.5	4.78	90	0.5	140	0.5	5.68	70
	2	1	10	90	0.5	140	0.5	5.68	50	0.5	230	0.5	4.52	40
	2	1	11	230	0.5	320	0.5	4.78	50	0.5	90	0.5	4.3	90
	2	1	12	90	0.5	140	0.5	5.68	50	0.5	140	0.5	4.73	35
	2	1	13	320	1	230	0	3.89	90	1	320	0	3.56	60
	2	1	14	140	0.5	230	0.5	5.21	90	0.5	140	0.5	5.68	0
	2	1	15	230	0.5	320	0.5	4.78	90	1	320	0	3.56	40
	2	1	16	140	0.5	230	0.5	5.21	230	1	320	0	3.61	60
	2	1	17	50	0.5	90	0.5	4.3	140	1	320	0	3.66	70
	2	1	18	90	1	320	0	3.56	50	1	320	0	3.14	0
	2	1	19	90	0.5	320	0.5	5.47	140	1	320	0	3.66	15
	2	1	20	90	0.5	320	0.5	5.47	230	1	320	0	3.61	20
	2	1	21	50	0.5	320	0.5	4.04	50	0.5	230	0.5	4.52	30
	2	1	22	90	0.5	140	0.5	5.68	320	1	230	0	3.89	70
	2	1	23	50	0.5	230	0.5	4.52	140	1	320	0	3.66	40
	2	1	24	90	0.5	140	0.5	5.68	50	0.5	320	0.5	4.04	25
	2	1	25	50	0.5	230	0.5	4.52	50	0.5	90	0.5	4.3	5
	2	1	26	90	0.5	230	0.5	5.37	140	1	320	0	3.66	35
	2	1	27	230	0.5	320	0.5	4.78	50	1	320	0	3.14	50
	2	1	28	140	0.5	320	0.5	5.21	90	0.5	140	0.5	5.68	65
	2	1	29	50	0.5	320	0.5	4.04	140	1	320	0	3.66	60
	2	1	30	50	0.5	320	0.5	4.04	50	0.5	140	0.5	4.73	30
	2	1	31	90	0.5	320	0.5	5.47	90	0.5	140	0.5	5.68	30
	2	1	32	320	1	230	0	3.89	140	1	320	0	3.66	70
	2	1	33	90	0.5	230	0.5	5.37	320	1	230	0	3.89	60
	2	1	34	140	0.5	320	0.5	5.21	230	1	320	0	3.61	0
	2	1	35	140	0.5	320	0.5	5.21	90	0.5	230	0.5	5.37	30
	2	1	36	230	1	320	0	3.61	90	1	320	0	3.56	100
	2	1	37	140	0.5	320	0.5	5.21	320	1	230	0	3.89	20
	2	1	38	50	0.5	230	0.5	4.52	90	1	320	0	3.56	40
	2	1	39	230	0.5	320	0.5	4.78	320	1	230	0	3.89	40
	2	1	40	230	0.5	320	0.5	4.78	90	0.5	320	0.5	5.47	50
	2	1	41	140	0.5	320	0.5	5.21	140	0.5	230	0.5	5.21	55
	2	1	42	50	0.5	140	0.5	4.73	50	1	320	0	3.14	90
	2	1	43	140	0.5	230	0.5	5.21	320	1	230	0	3.89	40
	2	1	44	50	0.5	320	0.5	4.04	50	0.5	90	0.5	4.3	20
	2	1	45	90	0.5	230	0.5	5.37	90	1	320	0	3.56	30
	2	1	46	90	0.5	140	0.5	5.68	90	1	320	0	3.56	50
	2	1	47	50	0.5	90	0.5	4.3	320	1	230	0	3.89	80
	2	1	48	140	1	320	0	3.66	90	1	320	0	3.56	20
	2	1	49	320	1	230	0	3.89	230	1	320	0	3.61	20
	2	1	50	140	0.5	320	0.5	5.21	50	0.5	320	0.5	4.04	60
	2	1	51	140	0.5	230	0.5	5.21	50	1	320	0	3.14	100
	2	1	52	90	0.5	140	0.5	5.68	230	1	320	0	3.61	70
	2	1	53	140	0.5	320	0.5	5.21	140	1	320	0	3.66	50
	2	1	54	90	0.5	320	0.5	5.47	50	0.5	140	0.5	4.73	70
	2	1	55	90	0.5	230	0.5	5.37	230	1	320	0	3.61	60
	2	1	56	140	0.5	320	0.5	5.21	50	0.5	90	0.5	4.3	100
	2	1	57	50	0.5	140	0.5	4.73	140	1	320	0	3.66	40
	2	1	58	90	0.5	320	0.5	5.47	50	0.5	230	0.5	4.52	0
	2	1	59	90	0.5	230	0.5	5.37	50	1	320	0	3.14	80
	2	1	60	50	0.5	90	0.5	4.3	50	1	320	0	3.14	10
	2	1	61	90	0.5	320	0.5	5.47	50	1	320	0	3.14	70
	2	1	62	230	0.5	320	0.5	4.78	90	0.5	230	0.5	5.37	50
	2	1	63	50	0.5	320	0.5	4.04	90	1	320	0	3.56	70
	2	1	64	230	0.5	320	0.5	4.78	140	1	320	0	3.66	50
	2	1	65	50	0.5	230	0.5	4.52	230	1	320	0	3.61	60
	2	1	66	140	0.5	230	0.5	5.21	90	0.5	230	0.5	5.37	30
	2	1	67	50	0.5	90	0.5	4.3	230	1	320	0	3.61	100
	2	1	68	90	0.5	320	0.5	5.47	90	0.5	230	0.5	5.37	20
	2	1	69	140	0.5	230	0.5	5.21	50	0.5	230	0.5	4.52	70
	2	1	70	90	0.5	140	0.5	5.68	140	1	320	0	3.66	50
	2	1	71	140	0.5	230	0.5	5.21	140	1	320	0	3.66	50
	2	1	72	140	0.5	230	0.5	5.21	50	0.5	320	0.5	4.04	30
	2	1	73	90	0.5	320	0.5	5.47	320	1	230	0	3.89	40
	2	1	74	230	1	320	0	3.61	140	1	320	0	3.66	40
	2	1	75	50	0.5	230	0.5	4.52	50	0.5	140	0.5	4.73	30
	2	1	76	140	0.5	230	0.5	5.21	50	0.5	90	0.5	4.3	70
	2	1	77	90	0.5	140	0.5	5.68	50	1	320	0	3.14	90
	2	1	78	90	0.5	230	0.5	5.37	50	0.5	320	0.5	4.04	30
	2	1	79	140	0.5	230	0.5	5.21	50	0.5	140	0.5	4.73	60
	2	1	80	50	0.5	90	0.5	4.3	90	1	320	0	3.56	10
	2	1	81	50	0.5	320	0.5	4.04	230	1	320	0	3.61	70
	2	1	82	50	0.5	140	0.5	4.73	320	1	230	0	3.89	90
	2	1	83	90	0.5	320	0.5	5.47	50	0.5	90	0.5	4.3	100
	2	1	84	140	0.5	230	0.5	5.21	90	1	320	0	3.56	40
	2	1	85	140	0.5	320	0.5	5.21	50	0.5	140	0.5	4.73	60
	2	1	86	230	0.5	320	0.5	4.78	50	0.5	320	0.5	4.04	70
	2	1	87	320	1	230	0	3.89	50	1	320	0	3.14	100
	2	1	88	50	0.5	140	0.5	4.73	90	1	320	0	3.56	60
	2	1	89	90	0.5	230	0.5	5.37	50	0.5	140	0.5	4.73	70
	2	1	90	140	0.5	320	0.5	5.21	90	0.5	320	0.5	5.47	20
	2	1	91	90	0.5	230	0.5	5.37	50	0.5	230	0.5	4.52	60
	2	1	92	90	0.5	320	0.5	5.47	90	1	320	0	3.56	0
	2	1	93	140	0.5	230	0.5	5.21	90	0.5	320	0.5	5.47	0
	2	1	94	230	0.5	320	0.5	4.78	140	0.5	230	0.5	5.21	10
	2	1	95	230	0.5	320	0.5	4.78	230	1	320	0	3.61	30
	2	1	96	50	0.5	140	0.5	4.73	50	0.5	90	0.5	4.3	0
	2	1	97	140	0.5	320	0.5	5.21	90	1	320	0	3.56	40
	2	1	98	50	0.5	230	0.5	4.52	320	1	230	0	3.89	80
	2	1	99	50	0.5	230	0.5	4.52	50	1	320	0	3.14	90
	2	1	100	90	0.5	320	0.5	5.47	50	0.5	320	0.5	4.04	0
	2	1	101	50	0.5	140	0.5	4.73	230	1	320	0	3.61	70
	2	1	102	230	0.5	320	0.5	4.78	50	0.5	140	0.5	4.73	70
	2	1	103	230	0.5	320	0.5	4.78	50	0.5	230	0.5	4.52	40
	2	1	104	90	0.5	230	0.5	5.37	50	0.5	90	0.5	4.3	50
	2	1	105	50	0.5	320	0.5	4.04	320	1	230	0	3.89	80
	2	2	1	50	0.5	230	0.5	4.52	90	0.5	140	0.5	5.68	70
	2	2	2	90	1	320	0	3.56	50	0.5	90	0.5	4.3	30
	2	2	3	50	0.5	140	0.5	4.73	50	0.5	320	0.5	4.04	60
	2	2	4	140	1	320	0	3.66	230	0.5	320	0.5	4.78	70
	2	2	5	50	0.5	140	0.5	4.73	90	0.5	320	0.5	5.47	30
	2	2	6	140	1	320	0	3.66	90	0.5	140	0.5	5.68	40
	2	2	7	140	1	320	0	3.66	90	0.5	230	0.5	5.37	10
	2	2	8	50	0.5	90	0.5	4.3	230	0.5	320	0.5	4.78	80
	2	2	9	50	1	320	0	3.14	140	1	320	0	3.66	100
	2	2	10	320	1	230	0	3.89	90	0.5	230	0.5	5.37	20
	2	2	11	320	1	230	0	3.89	50	0.5	230	0.5	4.52	60
	2	2	12	90	0.5	320	0.5	5.47	140	0.5	320	0.5	5.21	20
	2	2	13	230	1	320	0	3.61	50	0.5	140	0.5	4.73	70
	2	2	14	50	1	320	0	3.14	90	0.5	140	0.5	5.68	10
	2	2	15	50	0.5	320	0.5	4.04	90	0.5	140	0.5	5.68	30
	2	2	16	90	0.5	140	0.5	5.68	230	0.5	320	0.5	4.78	60
	2	2	17	90	1	320	0	3.56	140	0.5	230	0.5	5.21	40
	2	2	18	140	1	320	0	3.66	50	0.5	230	0.5	4.52	50
	2	2	19	230	1	320	0	3.61	50	0.5	320	0.5	4.04	70
	2	2	20	90	0.5	140	0.5	5.68	90	0.5	320	0.5	5.47	30
	2	2	21	50	1	320	0	3.14	90	1	320	0	3.56	50
	2	2	22	50	1	320	0	3.14	230	1	320	0	3.61	60
	2	2	23	50	0.5	320	0.5	4.04	90	0.5	230	0.5	5.37	30
	2	2	24	90	1	320	0	3.56	90	0.5	140	0.5	5.68	20
	2	2	25	50	1	320	0	3.14	230	0.5	320	0.5	4.78	70
	2	2	26	50	1	320	0	3.14	320	1	230	0	3.89	90
	2	2	27	50	0.5	230	0.5	4.52	90	0.5	320	0.5	5.47	30
	2	2	28	90	0.5	230	0.5	5.37	140	0.5	320	0.5	5.21	10
	2	2	29	140	1	320	0	3.66	50	0.5	140	0.5	4.73	30
	2	2	30	90	0.5	230	0.5	5.37	90	0.5	320	0.5	5.47	50
	2	2	31	140	0.5	320	0.5	5.21	230	0.5	320	0.5	4.78	60
	2	2	32	320	1	230	0	3.89	90	0.5	140	0.5	5.68	70
	2	2	33	230	1	320	0	3.61	50	0.5	230	0.5	4.52	60
	2	2	34	90	1	320	0	3.56	230	1	320	0	3.61	70
	2	2	35	50	1	320	0	3.14	90	0.5	230	0.5	5.37	70
	2	2	36	50	0.5	90	0.5	4.3	90	0.5	140	0.5	5.68	10
	2	2	37	50	1	320	0	3.14	50	0.5	230	0.5	4.52	40
	2	2	38	230	1	320	0	3.61	140	0.5	230	0.5	5.21	40
	2	2	39	50	1	320	0	3.14	90	0.5	320	0.5	5.47	60
	2	2	40	230	1	320	0	3.61	90	0.5	230	0.5	5.37	20
	2	2	41	50	0.5	140	0.5	4.73	140	0.5	320	0.5	5.21	50
	2	2	42	90	1	320	0	3.56	140	0.5	320	0.5	5.21	30
	2	2	43	140	1	320	0	3.66	140	0.5	320	0.5	5.21	10
	2	2	44	140	1	320	0	3.66	230	1	320	0	3.61	30
	2	2	45	90	0.5	320	0.5	5.47	140	0.5	230	0.5	5.21	0
	2	2	46	50	0.5	90	0.5	4.3	50	0.5	230	0.5	4.52	10
	2	2	47	140	1	320	0	3.66	90	0.5	320	0.5	5.47	10
	2	2	48	50	1	320	0	3.14	50	0.5	320	0.5	4.04	30
	2	2	49	50	0.5	90	0.5	4.3	140	0.5	230	0.5	5.21	40
	2	2	50	50	0.5	90	0.5	4.3	140	0.5	320	0.5	5.21	60
	2	2	51	140	0.5	230	0.5	5.21	140	0.5	320	0.5	5.21	40
	2	2	52	50	1	320	0	3.14	140	0.5	320	0.5	5.21	60
	2	2	53	230	1	320	0	3.61	50	0.5	90	0.5	4.3	80
	2	2	54	140	1	320	0	3.66	50	0.5	90	0.5	4.3	100
	2	2	55	90	0.5	230	0.5	5.37	140	0.5	230	0.5	5.21	20
	2	2	56	90	1	320	0	3.56	50	0.5	230	0.5	4.52	40
	2	2	57	140	1	320	0	3.66	140	0.5	230	0.5	5.21	50
	2	2	58	140	1	320	0	3.66	50	0.5	320	0.5	4.04	70
	2	2	59	90	0.5	140	0.5	5.68	90	0.5	230	0.5	5.37	70
	2	2	60	50	0.5	230	0.5	4.52	90	0.5	230	0.5	5.37	40
	2	2	61	50	0.5	230	0.5	4.52	140	0.5	230	0.5	5.21	60
	2	2	62	230	1	320	0	3.61	140	0.5	320	0.5	5.21	10
	2	2	63	320	1	230	0	3.89	140	0.5	320	0.5	5.21	10
	2	2	64	90	1	320	0	3.56	50	0.5	140	0.5	4.73	30
	2	2	65	90	1	320	0	3.56	320	1	230	0	3.89	70
	2	2	66	90	0.5	140	0.5	5.68	140	0.5	320	0.5	5.21	60
	2	2	67	320	1	230	0	3.89	140	0.5	230	0.5	5.21	40
	2	2	68	90	1	320	0	3.56	90	0.5	320	0.5	5.47	30
	2	2	69	50	0.5	320	0.5	4.04	140	0.5	230	0.5	5.21	20
	2	2	70	50	1	320	0	3.14	50	0.5	90	0.5	4.3	10
	2	2	71	230	1	320	0	3.61	90	0.5	320	0.5	5.47	30
	2	2	72	90	1	320	0	3.56	230	0.5	320	0.5	4.78	60
	2	2	73	50	1	320	0	3.14	50	0.5	140	0.5	4.73	30
	2	2	74	230	1	320	0	3.61	320	1	230	0	3.89	0
	2	2	75	50	0.5	230	0.5	4.52	50	0.5	320	0.5	4.04	20
	2	2	76	50	0.5	140	0.5	4.73	140	0.5	230	0.5	5.21	60
	2	2	77	50	0.5	230	0.5	4.52	230	0.5	320	0.5	4.78	70
	2	2	78	50	0.5	140	0.5	4.73	50	0.5	230	0.5	4.52	0
	2	2	79	230	1	320	0	3.61	90	0.5	140	0.5	5.68	20
	2	2	80	320	1	230	0	3.89	90	0.5	320	0.5	5.47	30
	2	2	81	50	0.5	140	0.5	4.73	90	0.5	140	0.5	5.68	20
	2	2	82	320	1	230	0	3.89	50	0.5	140	0.5	4.73	80
	2	2	83	320	1	230	0	3.89	50	0.5	320	0.5	4.04	90
	2	2	84	140	1	320	0	3.66	320	1	230	0	3.89	40
	2	2	85	50	0.5	140	0.5	4.73	90	0.5	230	0.5	5.37	20
	2	2	86	50	0.5	320	0.5	4.04	140	0.5	320	0.5	5.21	20
	2	2	87	140	0.5	230	0.5	5.21	230	0.5	320	0.5	4.78	40
	2	2	88	50	0.5	320	0.5	4.04	230	0.5	320	0.5	4.78	60
	2	2	89	90	1	320	0	3.56	50	0.5	320	0.5	4.04	0
	2	2	90	50	0.5	90	0.5	4.3	90	0.5	320	0.5	5.47	60
	2	2	91	90	0.5	320	0.5	5.47	230	0.5	320	0.5	4.78	50
	2	2	92	90	0.5	140	0.5	5.68	140	0.5	230	0.5	5.21	60
	2	2	93	50	0.5	230	0.5	4.52	140	0.5	320	0.5	5.21	70
	2	2	94	90	1	320	0	3.56	140	1	320	0	3.66	40
	2	2	95	320	1	230	0	3.89	230	0.5	320	0.5	4.78	10
	2	2	96	230	1	320	0	3.61	230	0.5	320	0.5	4.78	20
	2	2	97	90	1	320	0	3.56	90	0.5	230	0.5	5.37	40
	2	2	98	50	0.5	90	0.5	4.3	50	0.5	320	0.5	4.04	30
	2	2	99	50	0.5	140	0.5	4.73	230	0.5	320	0.5	4.78	40
	2	2	100	50	0.5	320	0.5	4.04	90	0.5	320	0.5	5.47	10
	2	2	101	50	0.5	90	0.5	4.3	90	0.5	230	0.5	5.37	20
	2	2	102	320	1	230	0	3.89	50	0.5	90	0.5	4.3	40
	2	2	103	50	0.5	90	0.5	4.3	50	0.5	140	0.5	4.73	30
	2	2	104	50	1	320	0	3.14	140	0.5	230	0.5	5.21	60
	2	2	105	90	0.5	230	0.5	5.37	230	0.5	320	0.5	4.78	60
	2	3	1	50	0.5	90	0.5	4.3	140	1	320	0	3.66	40
	2	3	2	90	0.5	230	0.5	5.37	90	1	320	0	3.56	0
	2	3	3	90	0.5	140	0.5	5.68	50	0.5	320	0.5	4.04	30
	2	3	4	140	0.5	320	0.5	5.21	90	0.5	320	0.5	5.47	30
	2	3	5	320	1	230	0	3.89	90	1	320	0	3.56	50
	2	3	6	90	0.5	320	0.5	5.47	50	0.5	320	0.5	4.04	60
	2	3	7	230	0.5	320	0.5	4.78	50	0.5	230	0.5	4.52	30
	2	3	8	50	0.5	90	0.5	4.3	320	1	230	0	3.89	70
	2	3	9	230	0.5	320	0.5	4.78	320	1	230	0	3.89	40
	2	3	10	230	1	320	0	3.61	90	1	320	0	3.56	60
	2	3	11	140	0.5	320	0.5	5.21	50	0.5	90	0.5	4.3	90
	2	3	12	50	0.5	320	0.5	4.04	50	0.5	230	0.5	4.52	0
	2	3	13	90	0.5	140	0.5	5.68	140	1	320	0	3.66	30
	2	3	14	140	0.5	230	0.5	5.21	50	1	320	0	3.14	10
	2	3	15	140	0.5	320	0.5	5.21	140	1	320	0	3.66	0
	2	3	16	50	0.5	230	0.5	4.52	320	1	230	0	3.89	40
	2	3	17	90	0.5	320	0.5	5.47	50	0.5	90	0.5	4.3	60
	2	3	18	90	1	320	0	3.56	50	1	320	0	3.14	50
	2	3	19	230	0.5	320	0.5	4.78	50	1	320	0	3.14	100
	2	3	20	50	0.5	320	0.5	4.04	140	1	320	0	3.66	40
	2	3	21	230	0.5	320	0.5	4.78	90	0.5	140	0.5	5.68	30
	2	3	22	90	0.5	140	0.5	5.68	50	0.5	230	0.5	4.52	40
	2	3	23	230	0.5	320	0.5	4.78	90	0.5	230	0.5	5.37	70
	2	3	24	230	1	320	0	3.61	50	1	320	0	3.14	90
	2	3	25	320	1	230	0	3.89	230	1	320	0	3.61	20
	2	3	26	90	0.5	140	0.5	5.68	320	1	230	0	3.89	40
	2	3	27	50	0.5	230	0.5	4.52	50	0.5	90	0.5	4.3	20
	2	3	28	140	0.5	320	0.5	5.21	50	0.5	230	0.5	4.52	50
	2	3	29	50	0.5	140	0.5	4.73	50	0.5	90	0.5	4.3	30
	2	3	30	90	0.5	320	0.5	5.47	320	1	230	0	3.89	60
	2	3	31	140	0.5	320	0.5	5.21	90	0.5	230	0.5	5.37	0
	2	3	32	50	0.5	230	0.5	4.52	230	1	320	0	3.61	40
	2	3	33	230	0.5	320	0.5	4.78	230	1	320	0	3.61	20
	2	3	34	140	0.5	230	0.5	5.21	50	0.5	320	0.5	4.04	40
	2	3	35	140	0.5	320	0.5	5.21	90	0.5	140	0.5	5.68	30
	2	3	36	50	0.5	140	0.5	4.73	230	1	320	0	3.61	40
	2	3	37	90	0.5	320	0.5	5.47	50	0.5	230	0.5	4.52	20
	2	3	38	140	0.5	320	0.5	5.21	50	0.5	140	0.5	4.73	60
	2	3	39	50	0.5	90	0.5	4.3	90	1	320	0	3.56	60
	2	3	40	50	0.5	320	0.5	4.04	50	1	320	0	3.14	100
	2	3	41	50	0.5	230	0.5	4.52	50	0.5	140	0.5	4.73	20
	2	3	42	140	0.5	230	0.5	5.21	90	0.5	230	0.5	5.37	10
	2	3	43	230	0.5	320	0.5	4.78	50	0.5	320	0.5	4.04	40
	2	3	44	50	0.5	230	0.5	4.52	50	1	320	0	3.14	90
	2	3	45	90	0.5	140	0.5	5.68	50	0.5	140	0.5	4.73	0
	2	3	46	90	0.5	320	0.5	5.47	90	1	320	0	3.56	20
	2	3	47	90	0.5	320	0.5	5.47	50	1	320	0	3.14	40
	2	3	48	140	1	320	0	3.66	50	1	320	0	3.14	80
	2	3	49	50	0.5	140	0.5	4.73	90	1	320	0	3.56	30
	2	3	50	140	0.5	320	0.5	5.21	230	1	320	0	3.61	30
	2	3	51	50	0.5	230	0.5	4.52	90	1	320	0	3.56	40
	2	3	52	90	0.5	320	0.5	5.47	90	0.5	230	0.5	5.37	0
	2	3	53	140	0.5	230	0.5	5.21	90	0.5	140	0.5	5.68	10
	2	3	54	230	0.5	320	0.5	4.78	50	0.5	90	0.5	4.3	70
	2	3	55	90	0.5	140	0.5	5.68	230	1	320	0	3.61	60
	2	3	56	90	0.5	230	0.5	5.37	50	0.5	320	0.5	4.04	90
	2	3	57	230	0.5	320	0.5	4.78	90	0.5	320	0.5	5.47	60
	2	3	58	230	0.5	320	0.5	4.78	140	0.5	320	0.5	5.21	50
	2	3	59	140	0.5	230	0.5	5.21	320	1	230	0	3.89	70
	2	3	60	50	0.5	320	0.5	4.04	50	0.5	90	0.5	4.3	70
	2	3	61	90	0.5	230	0.5	5.37	50	0.5	140	0.5	4.73	20
	2	3	62	50	0.5	140	0.5	4.73	50	1	320	0	3.14	70
	2	3	63	140	1	320	0	3.66	90	1	320	0	3.56	40
	2	3	64	50	0.5	320	0.5	4.04	320	1	230	0	3.89	40
	2	3	65	90	0.5	230	0.5	5.37	230	1	320	0	3.61	80
	2	3	66	230	0.5	320	0.5	4.78	140	1	320	0	3.66	60
	2	3	67	140	0.5	230	0.5	5.21	90	0.5	320	0.5	5.47	40
	2	3	68	140	0.5	230	0.5	5.21	140	1	320	0	3.66	30
	2	3	69	90	0.5	140	0.5	5.68	50	1	320	0	3.14	10
	2	3	70	50	0.5	320	0.5	4.04	230	1	320	0	3.61	80
	2	3	71	90	0.5	320	0.5	5.47	50	0.5	140	0.5	4.73	20
	2	3	72	50	0.5	320	0.5	4.04	50	0.5	140	0.5	4.73	10
	2	3	73	140	0.5	320	0.5	5.21	90	1	320	0	3.56	0
	2	3	74	90	0.5	320	0.5	5.47	90	0.5	140	0.5	5.68	20
	2	3	75	140	0.5	230	0.5	5.21	230	1	320	0	3.61	40
	2	3	76	320	1	230	0	3.89	140	1	320	0	3.66	50
	2	3	77	90	0.5	230	0.5	5.37	320	1	230	0	3.89	70
	2	3	78	50	0.5	90	0.5	4.3	230	1	320	0	3.61	70
	2	3	79	140	0.5	320	0.5	5.21	50	1	320	0	3.14	100
	2	3	80	140	0.5	230	0.5	5.21	50	0.5	90	0.5	4.3	90
	2	3	81	90	0.5	320	0.5	5.47	140	1	320	0	3.66	60
	2	3	82	50	0.5	140	0.5	4.73	140	1	320	0	3.66	60
	2	3	83	50	0.5	90	0.5	4.3	50	1	320	0	3.14	40
	2	3	84	90	0.5	230	0.5	5.37	50	0.5	230	0.5	4.52	30
	2	3	85	90	0.5	230	0.5	5.37	50	1	320	0	3.14	70
	2	3	86	90	0.5	230	0.5	5.37	90	0.5	140	0.5	5.68	60
	2	3	87	140	0.5	230	0.5	5.21	50	0.5	140	0.5	4.73	60
	2	3	88	320	1	230	0	3.89	50	1	320	0	3.14	100
	2	3	89	230	0.5	320	0.5	4.78	90	1	320	0	3.56	70
	2	3	90	90	0.5	230	0.5	5.37	50	0.5	90	0.5	4.3	0
	2	3	91	50	0.5	230	0.5	4.52	140	1	320	0	3.66	60
	2	3	92	90	0.5	230	0.5	5.37	140	1	320	0	3.66	20
	2	3	93	140	0.5	230	0.5	5.21	50	0.5	230	0.5	4.52	40
	2	3	94	230	1	320	0	3.61	140	1	320	0	3.66	50
	2	3	95	50	0.5	320	0.5	4.04	90	1	320	0	3.56	70
	2	3	96	140	0.5	230	0.5	5.21	90	1	320	0	3.56	60
	2	3	97	90	0.5	140	0.5	5.68	90	1	320	0	3.56	40
	2	3	98	230	0.5	320	0.5	4.78	140	0.5	230	0.5	5.21	30
	2	3	99	140	0.5	320	0.5	5.21	320	1	230	0	3.89	60
	2	3	100	90	0.5	140	0.5	5.68	50	0.5	90	0.5	4.3	20
	2	3	101	140	0.5	320	0.5	5.21	50	0.5	320	0.5	4.04	30
	2	3	102	140	0.5	320	0.5	5.21	140	0.5	230	0.5	5.21	30
	2	3	103	90	0.5	320	0.5	5.47	230	1	320	0	3.61	40
	2	3	104	50	0.5	140	0.5	4.73	320	1	230	0	3.89	80
	2	3	105	230	0.5	320	0.5	4.78	50	0.5	140	0.5	4.73	60
	2	4	1	90	0.5	230	0.5	5.37	140	0.5	230	0.5	5.21	20
	2	4	2	50	0.5	320	0.5	4.04	230	0.5	320	0.5	4.78	40
	2	4	3	320	1	230	0	3.89	90	0.5	230	0.5	5.37	30
	2	4	4	50	0.5	320	0.5	4.04	90	0.5	140	0.5	5.68	50
	2	4	5	50	1	320	0	3.14	140	0.5	320	0.5	5.21	60
	2	4	6	140	1	320	0	3.66	140	0.5	230	0.5	5.21	20
	2	4	7	140	1	320	0	3.66	90	0.5	320	0.5	5.47	20
	2	4	8	50	0.5	140	0.5	4.73	140	0.5	230	0.5	5.21	50
	2	4	9	320	1	230	0	3.89	50	0.5	140	0.5	4.73	60
	2	4	10	50	0.5	90	0.5	4.3	50	0.5	320	0.5	4.04	30
	2	4	11	230	1	320	0	3.61	320	1	230	0	3.89	10
	2	4	12	50	0.5	140	0.5	4.73	230	0.5	320	0.5	4.78	70
	2	4	13	50	0.5	140	0.5	4.73	50	0.5	230	0.5	4.52	40
	2	4	14	230	1	320	0	3.61	140	0.5	230	0.5	5.21	50
	2	4	15	50	0.5	320	0.5	4.04	90	0.5	320	0.5	5.47	0
	2	4	16	50	1	320	0	3.14	230	0.5	320	0.5	4.78	40
	2	4	17	50	0.5	140	0.5	4.73	90	0.5	140	0.5	5.68	20
	2	4	18	90	1	320	0	3.56	140	0.5	320	0.5	5.21	40
	2	4	19	50	0.5	90	0.5	4.3	90	0.5	230	0.5	5.37	60
	2	4	20	50	0.5	90	0.5	4.3	140	0.5	320	0.5	5.21	50
	2	4	21	50	1	320	0	3.14	90	1	320	0	3.56	40
	2	4	22	90	1	320	0	3.56	90	0.5	320	0.5	5.47	20
	2	4	23	90	1	320	0	3.56	320	1	230	0	3.89	80
	2	4	24	140	0.5	230	0.5	5.21	140	0.5	320	0.5	5.21	70
	2	4	25	50	0.5	320	0.5	4.04	140	0.5	320	0.5	5.21	30
	2	4	26	90	0.5	140	0.5	5.68	90	0.5	230	0.5	5.37	30
	2	4	27	90	1	320	0	3.56	50	0.5	140	0.5	4.73	10
	2	4	28	90	1	320	0	3.56	140	0.5	230	0.5	5.21	20
	2	4	29	320	1	230	0	3.89	50	0.5	90	0.5	4.3	100
	2	4	30	90	1	320	0	3.56	50	0.5	90	0.5	4.3	70
	2	4	31	50	0.5	90	0.5	4.3	50	0.5	230	0.5	4.52	80
	2	4	32	90	1	320	0	3.56	90	0.5	140	0.5	5.68	60
	2	4	33	50	1	320	0	3.14	140	1	320	0	3.66	70
	2	4	34	50	1	320	0	3.14	50	0.5	320	0.5	4.04	60
	2	4	35	140	1	320	0	3.66	90	0.5	140	0.5	5.68	0
	2	4	36	140	0.5	230	0.5	5.21	230	0.5	320	0.5	4.78	40
	2	4	37	230	1	320	0	3.61	50	0.5	230	0.5	4.52	60
	2	4	38	50	0.5	90	0.5	4.3	140	0.5	230	0.5	5.21	50
	2	4	39	90	1	320	0	3.56	90	0.5	230	0.5	5.37	40
	2	4	40	50	0.5	230	0.5	4.52	90	0.5	140	0.5	5.68	10
	2	4	41	320	1	230	0	3.89	90	0.5	140	0.5	5.68	70
	2	4	42	90	0.5	140	0.5	5.68	140	0.5	230	0.5	5.21	0
	2	4	43	320	1	230	0	3.89	140	0.5	230	0.5	5.21	30
	2	4	44	50	0.5	230	0.5	4.52	90	0.5	230	0.5	5.37	40
	2	4	45	50	0.5	140	0.5	4.73	140	0.5	320	0.5	5.21	60
	2	4	46	140	1	320	0	3.66	140	0.5	320	0.5	5.21	20
	2	4	47	320	1	230	0	3.89	50	0.5	320	0.5	4.04	70
	2	4	48	320	1	230	0	3.89	90	0.5	320	0.5	5.47	30
	2	4	49	90	1	320	0	3.56	50	0.5	320	0.5	4.04	0
	2	4	50	90	0.5	230	0.5	5.37	230	0.5	320	0.5	4.78	40
	2	4	51	140	1	320	0	3.66	50	0.5	320	0.5	4.04	50
	2	4	52	90	0.5	320	0.5	5.47	230	0.5	320	0.5	4.78	70
	2	4	53	50	0.5	230	0.5	4.52	90	0.5	320	0.5	5.47	80
	2	4	54	50	0.5	230	0.5	4.52	140	0.5	320	0.5	5.21	70
	2	4	55	50	1	320	0	3.14	90	0.5	140	0.5	5.68	40
	2	4	56	50	1	320	0	3.14	90	0.5	230	0.5	5.37	60
	2	4	57	50	0.5	140	0.5	4.73	50	0.5	320	0.5	4.04	40
	2	4	58	320	1	230	0	3.89	50	0.5	230	0.5	4.52	80
	2	4	59	90	0.5	230	0.5	5.37	140	0.5	320	0.5	5.21	30
	2	4	60	50	0.5	320	0.5	4.04	90	0.5	230	0.5	5.37	20
	2	4	61	230	1	320	0	3.61	140	0.5	320	0.5	5.21	10
	2	4	62	50	1	320	0	3.14	50	0.5	140	0.5	4.73	0
	2	4	63	140	1	320	0	3.66	90	0.5	230	0.5	5.37	30
	2	4	64	140	1	320	0	3.66	50	0.5	230	0.5	4.52	50
	2	4	65	230	1	320	0	3.61	230	0.5	320	0.5	4.78	60
	2	4	66	50	0.5	140	0.5	4.73	90	0.5	230	0.5	5.37	20
	2	4	67	230	1	320	0	3.61	90	0.5	140	0.5	5.68	70
	2	4	68	90	0.5	140	0.5	5.68	140	0.5	320	0.5	5.21	70
	2	4	69	230	1	320	0	3.61	90	0.5	320	0.5	5.47	40
	2	4	70	320	1	230	0	3.89	140	0.5	320	0.5	5.21	30
	2	4	71	90	1	320	0	3.56	230	0.5	320	0.5	4.78	70
	2	4	72	50	0.5	90	0.5	4.3	230	0.5	320	0.5	4.78	60
	2	4	73	50	0.5	90	0.5	4.3	90	0.5	320	0.5	5.47	60
	2	4	74	140	1	320	0	3.66	230	0.5	320	0.5	4.78	40
	2	4	75	230	1	320	0	3.61	50	0.5	140	0.5	4.73	70
	2	4	76	50	1	320	0	3.14	140	0.5	230	0.5	5.21	60
	2	4	77	140	1	320	0	3.66	320	1	230	0	3.89	80
	2	4	78	50	0.5	90	0.5	4.3	50	0.5	140	0.5	4.73	10
	2	4	79	230	1	320	0	3.61	90	0.5	230	0.5	5.37	30
	2	4	80	50	0.5	230	0.5	4.52	140	0.5	230	0.5	5.21	40
	2	4	81	50	1	320	0	3.14	230	1	320	0	3.61	40
	2	4	82	50	0.5	230	0.5	4.52	50	0.5	320	0.5	4.04	0
	2	4	83	90	0.5	320	0.5	5.47	140	0.5	320	0.5	5.21	30
	2	4	84	90	0.5	230	0.5	5.37	90	0.5	320	0.5	5.47	10
	2	4	85	90	0.5	140	0.5	5.68	230	0.5	320	0.5	4.78	70
	2	4	86	90	1	320	0	3.56	50	0.5	230	0.5	4.52	80
	2	4	87	140	1	320	0	3.66	50	0.5	90	0.5	4.3	0
	2	4	88	50	1	320	0	3.14	320	1	230	0	3.89	100
	2	4	89	230	1	320	0	3.61	50	0.5	90	0.5	4.3	100
	2	4	90	50	0.5	140	0.5	4.73	90	0.5	320	0.5	5.47	20
	2	4	91	50	1	320	0	3.14	50	0.5	230	0.5	4.52	30
	2	4	92	140	1	320	0	3.66	230	1	320	0	3.61	20
	2	4	93	140	1	320	0	3.66	50	0.5	140	0.5	4.73	40
	2	4	94	90	1	320	0	3.56	230	1	320	0	3.61	70
	2	4	95	140	0.5	320	0.5	5.21	230	0.5	320	0.5	4.78	30
	2	4	96	90	1	320	0	3.56	140	1	320	0	3.66	30
	2	4	97	50	0.5	320	0.5	4.04	140	0.5	230	0.5	5.21	40
	2	4	98	50	0.5	230	0.5	4.52	230	0.5	320	0.5	4.78	70
	2	4	99	320	1	230	0	3.89	230	0.5	320	0.5	4.78	30
	2	4	100	90	0.5	320	0.5	5.47	140	0.5	230	0.5	5.21	10
	2	4	101	90	0.5	140	0.5	5.68	90	0.5	320	0.5	5.47	60
	2	4	102	50	1	320	0	3.14	90	0.5	320	0.5	5.47	70
	2	4	103	230	1	320	0	3.61	50	0.5	320	0.5	4.04	40
	2	4	104	50	0.5	90	0.5	4.3	90	0.5	140	0.5	5.68	40
	2	4	105	50	1	320	0	3.14	50	0.5	90	0.5	4.3	0
	3	1	1	230	0.5	320	0.5	4.83	50	0.5	320	0.5	4.83	4
	3	1	2	140	0.5	320	0.5	5.21	90	0.5	140	0.5	4.62	6
	3	1	3	230	0.5	320	0.5	4.83	50	1	320	0	3.84	7
	3	1	4	140	1	320	0	3.38	90	1	320	0	3.19	4
	3	1	5	90	0.5	320	0.5	5.05	50	0.5	320	0.5	4.83	3
	3	1	6	50	0.5	230	0.5	5.26	50	1	320	0	3.84	7
	3	1	7	140	0.5	230	0.5	5.15	140	1	320	0	3.38	2
	3	1	8	140	0.5	320	0.5	5.21	50	0.5	230	0.5	5.26	4
	3	1	9	50	0.5	230	0.5	5.26	50	0.5	90	0.5	4.41	5
	3	1	10	90	0.5	320	0.5	5.05	50	0.5	230	0.5	5.26	3
	3	1	11	140	0.5	320	0.5	5.21	50	1	320	0	3.84	8
	3	1	12	140	0.5	230	0.5	5.15	90	0.5	320	0.5	5.05	1
	3	1	13	140	0.5	320	0.5	5.21	320	1	230	0	3.56	2
	3	1	14	140	0.5	320	0.5	5.21	50	0.5	320	0.5	4.83	3
	3	1	15	230	0.5	320	0.5	4.83	140	1	320	0	3.38	1
	3	1	16	140	0.5	320	0.5	5.21	50	0.5	140	0.5	4.78	5
	3	1	17	90	0.5	230	0.5	5.05	50	0.5	230	0.5	5.26	2
	3	1	18	90	0.5	230	0.5	5.05	50	1	320	0	3.84	8
	3	1	19	50	0.5	230	0.5	5.26	140	1	320	0	3.38	2
	3	1	20	140	1	320	0	3.38	50	1	320	0	3.84	6
	3	1	21	50	0.5	320	0.5	4.83	50	0.5	90	0.5	4.41	4
	3	1	22	50	0.5	90	0.5	4.41	140	1	320	0	3.38	5
	3	1	23	90	0.5	230	0.5	5.05	90	0.5	140	0.5	4.62	3
	3	1	24	140	0.5	230	0.5	5.15	90	1	320	0	3.19	2
	3	1	25	50	0.5	90	0.5	4.41	230	1	320	0	3.7	5
	3	1	26	230	0.5	320	0.5	4.83	320	1	230	0	3.56	2
	3	1	27	90	0.5	320	0.5	5.05	140	1	320	0	3.38	1
	3	1	28	140	0.5	320	0.5	5.21	140	0.5	230	0.5	5.15	2
	3	1	29	90	0.5	230	0.5	5.05	230	1	320	0	3.7	1
	3	1	30	230	0.5	320	0.5	4.83	90	0.5	230	0.5	5.05	2
	3	1	31	90	1	320	0	3.19	50	1	320	0	3.84	7
	3	1	32	230	0.5	320	0.5	4.83	90	0.5	320	0.5	5.05	1
	3	1	33	90	0.5	140	0.5	4.62	50	0.5	90	0.5	4.41	0
	3	1	34	90	0.5	230	0.5	5.05	50	0.5	320	0.5	4.83	4
	3	1	35	230	1	320	0	3.7	140	1	320	0	3.38	0
	3	1	36	90	0.5	140	0.5	4.62	50	0.5	320	0.5	4.83	5
	3	1	37	230	1	320	0	3.7	90	1	320	0	3.19	2
	3	1	38	140	0.5	230	0.5	5.15	50	0.5	230	0.5	5.26	3
	3	1	39	320	1	230	0	3.56	50	1	320	0	3.84	5
	3	1	40	230	0.5	320	0.5	4.83	50	0.5	140	0.5	4.78	3
	3	1	41	90	0.5	320	0.5	5.05	50	1	320	0	3.84	4
	3	1	42	230	0.5	320	0.5	4.83	90	1	320	0	3.19	3
	3	1	43	50	0.5	140	0.5	4.78	230	1	320	0	3.7	3
	3	1	44	230	0.5	320	0.5	4.83	140	0.5	320	0.5	5.21	2
	3	1	45	230	0.5	320	0.5	4.83	50	0.5	90	0.5	4.41	6
	3	1	46	90	0.5	140	0.5	4.62	230	1	320	0	3.7	6
	3	1	47	90	0.5	320	0.5	5.05	90	0.5	140	0.5	4.62	7
	3	1	48	90	0.5	230	0.5	5.05	320	1	230	0	3.56	7
	3	1	49	50	0.5	320	0.5	4.83	230	1	320	0	3.7	2
	3	1	50	50	0.5	140	0.5	4.78	320	1	230	0	3.56	7
	3	1	51	90	0.5	320	0.5	5.05	50	0.5	140	0.5	4.78	3
	3	1	52	50	0.5	140	0.5	4.78	50	0.5	90	0.5	4.41	1
	3	1	53	320	1	230	0	3.56	90	1	320	0	3.19	3
	3	1	54	90	0.5	320	0.5	5.05	50	0.5	90	0.5	4.41	4
	3	1	55	140	0.5	230	0.5	5.15	90	0.5	230	0.5	5.05	1
	3	1	56	90	0.5	230	0.5	5.05	90	1	320	0	3.19	1
	3	1	57	140	0.5	230	0.5	5.15	50	0.5	140	0.5	4.78	2
	3	1	58	50	0.5	230	0.5	5.26	90	1	320	0	3.19	0
	3	1	59	90	0.5	140	0.5	4.62	320	1	230	0	3.56	6
	3	1	60	50	0.5	320	0.5	4.83	50	0.5	140	0.5	4.78	3
	3	1	61	50	0.5	230	0.5	5.26	320	1	230	0	3.56	5
	3	1	62	50	0.5	140	0.5	4.78	50	1	320	0	3.84	1
	3	1	63	140	0.5	320	0.5	5.21	50	0.5	90	0.5	4.41	4
	3	1	64	90	0.5	320	0.5	5.05	230	1	320	0	3.7	2
	3	1	65	90	0.5	230	0.5	5.05	50	0.5	140	0.5	4.78	3
	3	1	66	90	0.5	140	0.5	4.62	140	1	320	0	3.38	4
	3	1	67	50	0.5	140	0.5	4.78	140	1	320	0	3.38	2
	3	1	68	140	0.5	320	0.5	5.21	140	1	320	0	3.38	0
	3	1	69	230	0.5	320	0.5	4.83	230	1	320	0	3.7	1
	3	1	70	140	0.5	320	0.5	5.21	90	0.5	320	0.5	5.05	2
	3	1	71	50	0.5	230	0.5	5.26	50	0.5	140	0.5	4.78	3
	3	1	72	140	0.5	320	0.5	5.21	90	0.5	230	0.5	5.05	2
	3	1	73	50	0.5	230	0.5	5.26	230	1	320	0	3.7	1
	3	1	74	50	0.5	90	0.5	4.41	90	1	320	0	3.19	3
	3	1	75	140	0.5	230	0.5	5.15	230	1	320	0	3.7	3
	3	1	76	230	0.5	320	0.5	4.83	140	0.5	230	0.5	5.15	2
	3	1	77	230	0.5	320	0.5	4.83	50	0.5	230	0.5	5.26	5
	3	1	78	90	0.5	320	0.5	5.05	90	1	320	0	3.19	3
	3	1	79	90	0.5	140	0.5	4.62	50	0.5	230	0.5	5.26	5
	3	1	80	230	1	320	0	3.7	50	1	320	0	3.84	4
	3	1	81	140	0.5	230	0.5	5.15	50	0.5	90	0.5	4.41	6
	3	1	82	320	1	230	0	3.56	230	1	320	0	3.7	1
	3	1	83	50	0.5	90	0.5	4.41	50	1	320	0	3.84	0
	3	1	84	50	0.5	320	0.5	4.83	140	1	320	0	3.38	2
	3	1	85	50	0.5	320	0.5	4.83	320	1	230	0	3.56	0
	3	1	86	90	0.5	320	0.5	5.05	320	1	230	0	3.56	1
	3	1	87	90	0.5	320	0.5	5.05	90	0.5	230	0.5	5.05	1
	3	1	88	50	0.5	140	0.5	4.78	90	1	320	0	3.19	0
	3	1	89	140	0.5	230	0.5	5.15	90	0.5	140	0.5	4.62	1
	3	1	90	140	0.5	320	0.5	5.21	90	1	320	0	3.19	3
	3	1	91	140	0.5	230	0.5	5.15	50	0.5	320	0.5	4.83	3
	3	1	92	230	0.5	320	0.5	4.83	90	0.5	140	0.5	4.62	5
	3	1	93	50	0.5	320	0.5	4.83	50	1	320	0	3.84	9
	3	1	94	90	0.5	140	0.5	4.62	90	1	320	0	3.19	2
	3	1	95	140	0.5	230	0.5	5.15	320	1	230	0	3.56	3
	3	1	96	90	0.5	140	0.5	4.62	50	1	320	0	3.84	4
	3	1	97	90	0.5	230	0.5	5.05	50	0.5	90	0.5	4.41	3
	3	1	98	50	0.5	320	0.5	4.83	90	1	320	0	3.19	2
	3	1	99	320	1	230	0	3.56	140	1	320	0	3.38	3
	3	1	100	50	0.5	90	0.5	4.41	320	1	230	0	3.56	7
	3	1	101	140	0.5	230	0.5	5.15	50	1	320	0	3.84	5
	3	1	102	90	0.5	230	0.5	5.05	140	1	320	0	3.38	1
	3	1	103	140	0.5	320	0.5	5.21	230	1	320	0	3.7	1
	3	1	104	90	0.5	140	0.5	4.62	50	0.5	140	0.5	4.78	1
	3	1	105	50	0.5	320	0.5	4.83	50	0.5	230	0.5	5.26	3
	3	2	1	50	0.5	320	0.5	4.83	90	0.5	230	0.5	5.05	3
	3	2	2	90	0.5	140	0.5	4.62	140	0.5	320	0.5	5.21	3
	3	2	3	140	1	320	0	3.38	50	0.5	320	0.5	4.83	4
	3	2	4	230	1	320	0	3.7	320	1	230	0	3.56	2
	3	2	5	230	1	320	0	3.7	140	0.5	320	0.5	5.21	3
	3	2	6	50	1	320	0	3.84	50	0.5	90	0.5	4.41	0
	3	2	7	50	0.5	90	0.5	4.41	90	0.5	230	0.5	5.05	2
	3	2	8	230	1	320	0	3.7	90	0.5	230	0.5	5.05	3
	3	2	9	320	1	230	0	3.56	50	0.5	320	0.5	4.83	3
	3	2	10	90	0.5	320	0.5	5.05	140	0.5	230	0.5	5.15	2
	3	2	11	90	1	320	0	3.19	50	0.5	140	0.5	4.78	1
	3	2	12	50	0.5	140	0.5	4.78	140	0.5	230	0.5	5.15	3
	3	2	13	90	0.5	230	0.5	5.05	140	0.5	230	0.5	5.15	0
	3	2	14	140	1	320	0	3.38	140	0.5	320	0.5	5.21	4
	3	2	15	50	0.5	90	0.5	4.41	50	0.5	320	0.5	4.83	4
	3	2	16	50	1	320	0	3.84	140	1	320	0	3.38	5
	3	2	17	90	1	320	0	3.19	90	0.5	320	0.5	5.05	3
	3	2	18	140	1	320	0	3.38	90	0.5	140	0.5	4.62	5
	3	2	19	140	1	320	0	3.38	320	1	230	0	3.56	7
	3	2	20	140	0.5	230	0.5	5.15	230	0.5	320	0.5	4.83	5
	3	2	21	90	1	320	0	3.19	140	0.5	320	0.5	5.21	3
	3	2	22	90	1	320	0	3.19	50	0.5	230	0.5	5.26	2
	3	2	23	90	0.5	140	0.5	4.62	140	0.5	230	0.5	5.15	2
	3	2	24	90	0.5	320	0.5	5.05	140	0.5	320	0.5	5.21	1
	3	2	25	50	1	320	0	3.84	50	0.5	320	0.5	4.83	3
	3	2	26	50	0.5	90	0.5	4.41	90	0.5	320	0.5	5.05	4
	3	2	27	50	0.5	320	0.5	4.83	90	0.5	140	0.5	4.62	5
	3	2	28	140	1	320	0	3.38	90	0.5	230	0.5	5.05	0
	3	2	29	140	0.5	320	0.5	5.21	230	0.5	320	0.5	4.83	3
	3	2	30	50	1	320	0	3.84	230	0.5	320	0.5	4.83	4
	3	2	31	140	1	320	0	3.38	230	1	320	0	3.7	5
	3	2	32	50	1	320	0	3.84	230	1	320	0	3.7	2
	3	2	33	320	1	230	0	3.56	50	0.5	140	0.5	4.78	5
	3	2	34	50	0.5	90	0.5	4.41	140	0.5	230	0.5	5.15	2
	3	2	35	50	1	320	0	3.84	90	0.5	230	0.5	5.05	1
	3	2	36	50	1	320	0	3.84	50	0.5	230	0.5	5.26	1
	3	2	37	50	0.5	320	0.5	4.83	140	0.5	230	0.5	5.15	4
	3	2	38	90	0.5	230	0.5	5.05	140	0.5	320	0.5	5.21	2
	3	2	39	50	1	320	0	3.84	90	0.5	320	0.5	5.05	4
	3	2	40	50	0.5	90	0.5	4.41	50	0.5	140	0.5	4.78	1
	3	2	41	140	1	320	0	3.38	50	0.5	140	0.5	4.78	3
	3	2	42	140	1	320	0	3.38	90	0.5	320	0.5	5.05	2
	3	2	43	90	1	320	0	3.19	50	0.5	90	0.5	4.41	5
	3	2	44	50	0.5	230	0.5	5.26	90	0.5	320	0.5	5.05	6
	3	2	45	50	0.5	90	0.5	4.41	50	0.5	230	0.5	5.26	5
	3	2	46	50	0.5	230	0.5	5.26	50	0.5	320	0.5	4.83	3
	3	2	47	140	1	320	0	3.38	230	0.5	320	0.5	4.83	4
	3	2	48	90	1	320	0	3.19	140	1	320	0	3.38	4
	3	2	49	320	1	230	0	3.56	50	0.5	230	0.5	5.26	4
	3	2	50	320	1	230	0	3.56	140	0.5	230	0.5	5.15	5
	3	2	51	50	0.5	320	0.5	4.83	90	0.5	320	0.5	5.05	2
	3	2	52	90	0.5	230	0.5	5.05	230	0.5	320	0.5	4.83	4
	3	2	53	140	1	320	0	3.38	140	0.5	230	0.5	5.15	1
	3	2	54	90	0.5	140	0.5	4.62	230	0.5	320	0.5	4.83	3
	3	2	55	50	1	320	0	3.84	140	0.5	230	0.5	5.15	4
	3	2	56	50	0.5	90	0.5	4.41	140	0.5	320	0.5	5.21	3
	3	2	57	50	0.5	140	0.5	4.78	90	0.5	230	0.5	5.05	3
	3	2	58	90	0.5	140	0.5	4.62	90	0.5	230	0.5	5.05	2
	3	2	59	50	1	320	0	3.84	90	0.5	140	0.5	4.62	2
	3	2	60	320	1	230	0	3.56	90	0.5	230	0.5	5.05	4
	3	2	61	50	1	320	0	3.84	140	0.5	320	0.5	5.21	7
	3	2	62	90	1	320	0	3.19	320	1	230	0	3.56	7
	3	2	63	50	0.5	140	0.5	4.78	230	0.5	320	0.5	4.83	6
	3	2	64	50	0.5	320	0.5	4.83	140	0.5	320	0.5	5.21	1
	3	2	65	50	0.5	230	0.5	5.26	90	0.5	230	0.5	5.05	1
	3	2	66	320	1	230	0	3.56	50	0.5	90	0.5	4.41	6
	3	2	67	90	0.5	320	0.5	5.05	230	0.5	320	0.5	4.83	3
	3	2	68	90	1	320	0	3.19	230	1	320	0	3.7	3
	3	2	69	90	0.5	230	0.5	5.05	90	0.5	320	0.5	5.05	3
	3	2	70	230	1	320	0	3.7	50	0.5	320	0.5	4.83	5
	3	2	71	90	1	320	0	3.19	230	0.5	320	0.5	4.83	3
	3	2	72	230	1	320	0	3.7	50	0.5	90	0.5	4.41	7
	3	2	73	320	1	230	0	3.56	230	0.5	320	0.5	4.83	4
	3	2	74	90	1	320	0	3.19	90	0.5	140	0.5	4.62	4
	3	2	75	230	1	320	0	3.7	90	0.5	140	0.5	4.62	3
	3	2	76	50	1	320	0	3.84	90	1	320	0	3.19	4
	3	2	77	320	1	230	0	3.56	140	0.5	320	0.5	5.21	2
	3	2	78	50	1	320	0	3.84	50	0.5	140	0.5	4.78	2
	3	2	79	50	0.5	90	0.5	4.41	230	0.5	320	0.5	4.83	3
	3	2	80	90	0.5	140	0.5	4.62	90	0.5	320	0.5	5.05	3
	3	2	81	140	1	320	0	3.38	50	0.5	230	0.5	5.26	2
	3	2	82	140	1	320	0	3.38	50	0.5	90	0.5	4.41	8
	3	2	83	320	1	230	0	3.56	90	0.5	140	0.5	4.62	6
	3	2	84	230	1	320	0	3.7	140	0.5	230	0.5	5.15	3
	3	2	85	230	1	320	0	3.7	50	0.5	230	0.5	5.26	4
	3	2	86	90	1	320	0	3.19	50	0.5	320	0.5	4.83	5
	3	2	87	50	0.5	90	0.5	4.41	90	0.5	140	0.5	4.62	3
	3	2	88	50	0.5	140	0.5	4.78	50	0.5	230	0.5	5.26	4
	3	2	89	230	1	320	0	3.7	230	0.5	320	0.5	4.83	3
	3	2	90	50	0.5	230	0.5	5.26	90	0.5	140	0.5	4.62	5
	3	2	91	50	0.5	140	0.5	4.78	90	0.5	140	0.5	4.62	6
	3	2	92	50	0.5	320	0.5	4.83	230	0.5	320	0.5	4.83	4
	3	2	93	50	0.5	140	0.5	4.78	90	0.5	320	0.5	5.05	1
	3	2	94	50	0.5	230	0.5	5.26	140	0.5	320	0.5	5.21	3
	3	2	95	50	0.5	140	0.5	4.78	140	0.5	320	0.5	5.21	3
	3	2	96	230	1	320	0	3.7	50	0.5	140	0.5	4.78	2
	3	2	97	230	1	320	0	3.7	90	0.5	320	0.5	5.05	3
	3	2	98	90	1	320	0	3.19	140	0.5	230	0.5	5.15	1
	3	2	99	50	0.5	230	0.5	5.26	230	0.5	320	0.5	4.83	4
	3	2	100	50	0.5	230	0.5	5.26	140	0.5	230	0.5	5.15	2
	3	2	101	140	0.5	230	0.5	5.15	140	0.5	320	0.5	5.21	4
	3	2	102	320	1	230	0	3.56	90	0.5	320	0.5	5.05	0
	3	2	103	50	1	320	0	3.84	320	1	230	0	3.56	5
	3	2	104	90	1	320	0	3.19	90	0.5	230	0.5	5.05	0
	3	2	105	50	0.5	140	0.5	4.78	50	0.5	320	0.5	4.83	3
	3	3	1	230	0.5	320	0.5	4.83	230	1	320	0	3.7	2
	3	3	2	140	0.5	230	0.5	5.15	50	1	320	0	3.84	5
	3	3	3	230	0.5	320	0.5	4.83	90	0.5	320	0.5	5.05	1
	3	3	4	50	0.5	230	0.5	5.26	230	1	320	0	3.7	3
	3	3	5	50	0.5	320	0.5	4.83	50	0.5	230	0.5	5.26	3
	3	3	6	90	0.5	230	0.5	5.05	90	0.5	140	0.5	4.62	5
	3	3	7	90	0.5	320	0.5	5.05	230	1	320	0	3.7	2
	3	3	8	50	0.5	230	0.5	5.26	320	1	230	0	3.56	7
	3	3	9	90	0.5	140	0.5	4.62	230	1	320	0	3.7	6
	3	3	10	50	0.5	230	0.5	5.26	140	1	320	0	3.38	2
	3	3	11	50	0.5	90	0.5	4.41	50	1	320	0	3.84	0
	3	3	12	90	0.5	230	0.5	5.05	50	0.5	140	0.5	4.78	0
	3	3	13	140	0.5	320	0.5	5.21	50	1	320	0	3.84	2
	3	3	14	230	0.5	320	0.5	4.83	140	0.5	320	0.5	5.21	2
	3	3	15	90	0.5	230	0.5	5.05	50	0.5	90	0.5	4.41	4
	3	3	16	140	0.5	320	0.5	5.21	140	1	320	0	3.38	3
	3	3	17	90	0.5	230	0.5	5.05	50	0.5	320	0.5	4.83	3
	3	3	18	50	0.5	320	0.5	4.83	320	1	230	0	3.56	5
	3	3	19	320	1	230	0	3.56	90	1	320	0	3.19	3
	3	3	20	320	1	230	0	3.56	140	1	320	0	3.38	4
	3	3	21	230	1	320	0	3.7	90	1	320	0	3.19	5
	3	3	22	90	0.5	230	0.5	5.05	50	1	320	0	3.84	6
	3	3	23	140	0.5	230	0.5	5.15	50	0.5	90	0.5	4.41	2
	3	3	24	90	0.5	140	0.5	4.62	50	0.5	320	0.5	4.83	4
	3	3	25	140	0.5	320	0.5	5.21	50	0.5	230	0.5	5.26	1
	3	3	26	50	0.5	230	0.5	5.26	50	0.5	140	0.5	4.78	2
	3	3	27	90	0.5	230	0.5	5.05	50	0.5	230	0.5	5.26	2
	3	3	28	140	0.5	230	0.5	5.15	90	1	320	0	3.19	1
	3	3	29	90	0.5	140	0.5	4.62	320	1	230	0	3.56	4
	3	3	30	90	0.5	320	0.5	5.05	140	1	320	0	3.38	1
	3	3	31	90	0.5	140	0.5	4.62	50	0.5	90	0.5	4.41	3
	3	3	32	140	0.5	230	0.5	5.15	50	0.5	140	0.5	4.78	3
	3	3	33	140	0.5	320	0.5	5.21	230	1	320	0	3.7	4
	3	3	34	140	0.5	320	0.5	5.21	50	0.5	320	0.5	4.83	5
	3	3	35	90	0.5	320	0.5	5.05	50	1	320	0	3.84	5
	3	3	36	90	0.5	320	0.5	5.05	320	1	230	0	3.56	1
	3	3	37	50	0.5	140	0.5	4.78	140	1	320	0	3.38	2
	3	3	38	230	0.5	320	0.5	4.83	50	0.5	90	0.5	4.41	2
	3	3	39	140	0.5	320	0.5	5.21	90	1	320	0	3.19	3
	3	3	40	230	1	320	0	3.7	140	1	320	0	3.38	4
	3	3	41	90	0.5	140	0.5	4.62	90	1	320	0	3.19	3
	3	3	42	90	0.5	140	0.5	4.62	140	1	320	0	3.38	4
	3	3	43	50	0.5	230	0.5	5.26	50	1	320	0	3.84	3
	3	3	44	90	0.5	140	0.5	4.62	50	0.5	230	0.5	5.26	4
	3	3	45	50	0.5	90	0.5	4.41	140	1	320	0	3.38	3
	3	3	46	90	0.5	320	0.5	5.05	90	1	320	0	3.19	4
	3	3	47	90	0.5	140	0.5	4.62	50	0.5	140	0.5	4.78	1
	3	3	48	230	0.5	320	0.5	4.83	90	1	320	0	3.19	3
	3	3	49	50	0.5	140	0.5	4.78	230	1	320	0	3.7	5
	3	3	50	140	0.5	230	0.5	5.15	50	0.5	320	0.5	4.83	3
	3	3	51	140	0.5	320	0.5	5.21	90	0.5	320	0.5	5.05	1
	3	3	52	140	0.5	230	0.5	5.15	90	0.5	140	0.5	4.62	6
	3	3	53	230	0.5	320	0.5	4.83	50	0.5	230	0.5	5.26	3
	3	3	54	50	0.5	320	0.5	4.83	50	0.5	140	0.5	4.78	5
	3	3	55	140	0.5	320	0.5	5.21	50	0.5	90	0.5	4.41	6
	3	3	56	90	0.5	320	0.5	5.05	90	0.5	140	0.5	4.62	5
	3	3	57	90	0.5	140	0.5	4.62	50	1	320	0	3.84	2
	3	3	58	140	0.5	230	0.5	5.15	90	0.5	320	0.5	5.05	4
	3	3	59	230	0.5	320	0.5	4.83	140	1	320	0	3.38	5
	3	3	60	90	0.5	320	0.5	5.05	50	0.5	230	0.5	5.26	4
	3	3	61	50	0.5	320	0.5	4.83	50	0.5	90	0.5	4.41	5
	3	3	62	50	0.5	320	0.5	4.83	230	1	320	0	3.7	3
	3	3	63	140	1	320	0	3.38	50	1	320	0	3.84	6
	3	3	64	140	0.5	230	0.5	5.15	90	0.5	230	0.5	5.05	2
	3	3	65	90	1	320	0	3.19	50	1	320	0	3.84	4
	3	3	66	230	0.5	320	0.5	4.83	50	0.5	320	0.5	4.83	1
	3	3	67	140	0.5	230	0.5	5.15	320	1	230	0	3.56	4
	3	3	68	50	0.5	230	0.5	5.26	90	1	320	0	3.19	3
	3	3	69	90	0.5	230	0.5	5.05	320	1	230	0	3.56	5
	3	3	70	140	0.5	230	0.5	5.15	140	1	320	0	3.38	3
	3	3	71	140	0.5	320	0.5	5.21	90	0.5	230	0.5	5.05	1
	3	3	72	230	0.5	320	0.5	4.83	140	0.5	230	0.5	5.15	1
	3	3	73	230	0.5	320	0.5	4.83	320	1	230	0	3.56	3
	3	3	74	50	0.5	90	0.5	4.41	90	1	320	0	3.19	2
	3	3	75	50	0.5	320	0.5	4.83	50	1	320	0	3.84	4
	3	3	76	230	1	320	0	3.7	50	1	320	0	3.84	2
	3	3	77	230	0.5	320	0.5	4.83	50	1	320	0	3.84	6
	3	3	78	50	0.5	90	0.5	4.41	230	1	320	0	3.7	5
	3	3	79	140	0.5	320	0.5	5.21	320	1	230	0	3.56	3
	3	3	80	230	0.5	320	0.5	4.83	90	0.5	230	0.5	5.05	3
	3	3	81	50	0.5	230	0.5	5.26	50	0.5	90	0.5	4.41	4
	3	3	82	140	0.5	320	0.5	5.21	90	0.5	140	0.5	4.62	5
	3	3	83	50	0.5	90	0.5	4.41	320	1	230	0	3.56	8
	3	3	84	320	1	230	0	3.56	230	1	320	0	3.7	7
	3	3	85	90	0.5	320	0.5	5.05	50	0.5	90	0.5	4.41	6
	3	3	86	140	0.5	320	0.5	5.21	50	0.5	140	0.5	4.78	4
	3	3	87	90	0.5	320	0.5	5.05	50	0.5	320	0.5	4.83	2
	3	3	88	90	0.5	230	0.5	5.05	140	1	320	0	3.38	0
	3	3	89	90	0.5	320	0.5	5.05	50	0.5	140	0.5	4.78	3
	3	3	90	90	0.5	320	0.5	5.05	90	0.5	230	0.5	5.05	4
	3	3	91	90	0.5	230	0.5	5.05	230	1	320	0	3.7	4
	3	3	92	140	0.5	230	0.5	5.15	50	0.5	230	0.5	5.26	1
	3	3	93	230	0.5	320	0.5	4.83	50	0.5	140	0.5	4.78	3
	3	3	94	50	0.5	320	0.5	4.83	90	1	320	0	3.19	4
	3	3	95	320	1	230	0	3.56	50	1	320	0	3.84	5
	3	3	96	90	0.5	230	0.5	5.05	90	1	320	0	3.19	1
	3	3	97	50	0.5	140	0.5	4.78	50	0.5	90	0.5	4.41	1
	3	3	98	140	0.5	230	0.5	5.15	230	1	320	0	3.7	4
	3	3	99	50	0.5	140	0.5	4.78	90	1	320	0	3.19	0
	3	3	100	50	0.5	140	0.5	4.78	50	1	320	0	3.84	1
	3	3	101	140	1	320	0	3.38	90	1	320	0	3.19	2
	3	3	102	230	0.5	320	0.5	4.83	90	0.5	140	0.5	4.62	3
	3	3	103	140	0.5	320	0.5	5.21	140	0.5	230	0.5	5.15	4
	3	3	104	50	0.5	140	0.5	4.78	320	1	230	0	3.56	6
	3	3	105	50	0.5	320	0.5	4.83	140	1	320	0	3.38	4
	3	4	1	50	1	320	0	3.84	320	1	230	0	3.56	7
	3	4	2	230	1	320	0	3.7	230	0.5	320	0.5	4.83	6
	3	4	3	90	1	320	0	3.19	50	0.5	140	0.5	4.78	3
	3	4	4	140	0.5	230	0.5	5.15	230	0.5	320	0.5	4.83	4
	3	4	5	90	1	320	0	3.19	90	0.5	320	0.5	5.05	5
	3	4	6	140	1	320	0	3.38	50	0.5	320	0.5	4.83	4
	3	4	7	90	1	320	0	3.19	50	0.5	230	0.5	5.26	4
	3	4	8	50	1	320	0	3.84	50	0.5	140	0.5	4.78	1
	3	4	9	140	0.5	320	0.5	5.21	230	0.5	320	0.5	4.83	1
	3	4	10	320	1	230	0	3.56	140	0.5	320	0.5	5.21	0
	3	4	11	320	1	230	0	3.56	90	0.5	320	0.5	5.05	1
	3	4	12	320	1	230	0	3.56	50	0.5	90	0.5	4.41	7
	3	4	13	90	1	320	0	3.19	50	0.5	320	0.5	4.83	3
	3	4	14	90	1	320	0	3.19	140	0.5	230	0.5	5.15	2
	3	4	15	50	0.5	140	0.5	4.78	50	0.5	320	0.5	4.83	4
	3	4	16	50	0.5	90	0.5	4.41	90	0.5	230	0.5	5.05	3
	3	4	17	90	0.5	230	0.5	5.05	140	0.5	320	0.5	5.21	3
	3	4	18	50	0.5	140	0.5	4.78	140	0.5	320	0.5	5.21	4
	3	4	19	140	1	320	0	3.38	90	0.5	140	0.5	4.62	6
	3	4	20	50	1	320	0	3.84	90	0.5	230	0.5	5.05	5
	3	4	21	320	1	230	0	3.56	140	0.5	230	0.5	5.15	4
	3	4	22	230	1	320	0	3.7	50	0.5	320	0.5	4.83	5
	3	4	23	50	0.5	140	0.5	4.78	140	0.5	230	0.5	5.15	1
	3	4	24	50	0.5	320	0.5	4.83	230	0.5	320	0.5	4.83	1
	3	4	25	90	0.5	140	0.5	4.62	140	0.5	320	0.5	5.21	3
	3	4	26	50	0.5	320	0.5	4.83	90	0.5	140	0.5	4.62	4
	3	4	27	90	0.5	140	0.5	4.62	230	0.5	320	0.5	4.83	4
	3	4	28	90	1	320	0	3.19	320	1	230	0	3.56	6
	3	4	29	50	0.5	230	0.5	5.26	140	0.5	320	0.5	5.21	5
	3	4	30	50	0.5	320	0.5	4.83	140	0.5	320	0.5	5.21	1
	3	4	31	230	1	320	0	3.7	50	0.5	230	0.5	5.26	4
	3	4	32	320	1	230	0	3.56	230	0.5	320	0.5	4.83	1
	3	4	33	50	1	320	0	3.84	140	0.5	230	0.5	5.15	5
	3	4	34	140	1	320	0	3.38	50	0.5	230	0.5	5.26	2
	3	4	35	50	0.5	90	0.5	4.41	140	0.5	230	0.5	5.15	3
	3	4	36	50	0.5	230	0.5	5.26	90	0.5	140	0.5	4.62	1
	3	4	37	50	1	320	0	3.84	230	0.5	320	0.5	4.83	4
	3	4	38	140	1	320	0	3.38	90	0.5	230	0.5	5.05	2
	3	4	39	50	0.5	230	0.5	5.26	90	0.5	320	0.5	5.05	4
	3	4	40	140	1	320	0	3.38	230	0.5	320	0.5	4.83	5
	3	4	41	90	1	320	0	3.19	90	0.5	140	0.5	4.62	6
	3	4	42	50	1	320	0	3.84	90	0.5	320	0.5	5.05	5
	3	4	43	50	0.5	90	0.5	4.41	140	0.5	320	0.5	5.21	4
	3	4	44	320	1	230	0	3.56	50	0.5	140	0.5	4.78	5
	3	4	45	50	0.5	230	0.5	5.26	230	0.5	320	0.5	4.83	6
	3	4	46	50	0.5	140	0.5	4.78	90	0.5	320	0.5	5.05	3
	3	4	47	90	0.5	320	0.5	5.05	230	0.5	320	0.5	4.83	2
	3	4	48	50	0.5	90	0.5	4.41	90	0.5	140	0.5	4.62	1
	3	4	49	90	1	320	0	3.19	50	0.5	90	0.5	4.41	3
	3	4	50	50	1	320	0	3.84	140	1	320	0	3.38	3
	3	4	51	90	0.5	230	0.5	5.05	230	0.5	320	0.5	4.83	4
	3	4	52	90	0.5	140	0.5	4.62	90	0.5	230	0.5	5.05	3
	3	4	53	140	1	320	0	3.38	50	0.5	90	0.5	4.41	3
	3	4	54	50	0.5	90	0.5	4.41	50	0.5	320	0.5	4.83	4
	3	4	55	50	0.5	230	0.5	5.26	90	0.5	230	0.5	5.05	4
	3	4	56	50	1	320	0	3.84	50	0.5	90	0.5	4.41	3
	3	4	57	320	1	230	0	3.56	90	0.5	140	0.5	4.62	5
	3	4	58	90	0.5	320	0.5	5.05	140	0.5	230	0.5	5.15	4
	3	4	59	230	1	320	0	3.7	50	0.5	90	0.5	4.41	6
	3	4	60	90	0.5	140	0.5	4.62	90	0.5	320	0.5	5.05	5
	3	4	61	90	0.5	230	0.5	5.05	90	0.5	320	0.5	5.05	4
	3	4	62	140	1	320	0	3.38	90	0.5	320	0.5	5.05	3
	3	4	63	50	0.5	90	0.5	4.41	90	0.5	320	0.5	5.05	4
	3	4	64	320	1	230	0	3.56	50	0.5	320	0.5	4.83	1
	3	4	65	140	1	320	0	3.38	230	1	320	0	3.7	3
	3	4	66	140	1	320	0	3.38	140	0.5	320	0.5	5.21	4
	3	4	67	50	0.5	140	0.5	4.78	90	0.5	230	0.5	5.05	1
	3	4	68	230	1	320	0	3.7	90	0.5	230	0.5	5.05	1
	3	4	69	90	1	320	0	3.19	230	0.5	320	0.5	4.83	5
	3	4	70	90	1	320	0	3.19	90	0.5	230	0.5	5.05	1
	3	4	71	50	0.5	90	0.5	4.41	50	0.5	140	0.5	4.78	1
	3	4	72	50	1	320	0	3.84	50	0.5	320	0.5	4.83	3
	3	4	73	140	0.5	230	0.5	5.15	140	0.5	320	0.5	5.21	1
	3	4	74	90	1	320	0	3.19	140	1	320	0	3.38	2
	3	4	75	230	1	320	0	3.7	320	1	230	0	3.56	4
	3	4	76	50	0.5	140	0.5	4.78	230	0.5	320	0.5	4.83	5
	3	4	77	230	1	320	0	3.7	90	0.5	140	0.5	4.62	6
	3	4	78	90	1	320	0	3.19	230	1	320	0	3.7	3
	3	4	79	50	0.5	140	0.5	4.78	50	0.5	230	0.5	5.26	3
	3	4	80	50	1	320	0	3.84	140	0.5	320	0.5	5.21	4
	3	4	81	320	1	230	0	3.56	90	0.5	230	0.5	5.05	3
	3	4	82	50	1	320	0	3.84	230	1	320	0	3.7	5
	3	4	83	90	1	320	0	3.19	140	0.5	320	0.5	5.21	3
	3	4	84	50	0.5	140	0.5	4.78	90	0.5	140	0.5	4.62	2
	3	4	85	50	0.5	230	0.5	5.26	50	0.5	320	0.5	4.83	2
	3	4	86	140	1	320	0	3.38	320	1	230	0	3.56	5
	3	4	87	50	0.5	90	0.5	4.41	50	0.5	230	0.5	5.26	1
	3	4	88	230	1	320	0	3.7	50	0.5	140	0.5	4.78	3
	3	4	89	230	1	320	0	3.7	140	0.5	230	0.5	5.15	4
	3	4	90	140	1	320	0	3.38	140	0.5	230	0.5	5.15	0
	3	4	91	90	0.5	230	0.5	5.05	140	0.5	230	0.5	5.15	1
	3	4	92	50	0.5	320	0.5	4.83	90	0.5	320	0.5	5.05	0
	3	4	93	90	0.5	140	0.5	4.62	140	0.5	230	0.5	5.15	1
	3	4	94	50	1	320	0	3.84	50	0.5	230	0.5	5.26	2
	3	4	95	50	1	320	0	3.84	90	0.5	140	0.5	4.62	2
	3	4	96	50	0.5	90	0.5	4.41	230	0.5	320	0.5	4.83	5
	3	4	97	50	1	320	0	3.84	90	1	320	0	3.19	2
	3	4	98	90	0.5	320	0.5	5.05	140	0.5	320	0.5	5.21	0
	3	4	99	50	0.5	230	0.5	5.26	140	0.5	230	0.5	5.15	1
	3	4	100	320	1	230	0	3.56	50	0.5	230	0.5	5.26	3
	3	4	101	50	0.5	320	0.5	4.83	90	0.5	230	0.5	5.05	2
	3	4	102	230	1	320	0	3.7	90	0.5	320	0.5	5.05	1
	3	4	103	140	1	320	0	3.38	50	0.5	140	0.5	4.78	3
	3	4	104	50	0.5	320	0.5	4.83	140	0.5	230	0.5	5.15	2
	3	4	105	230	1	320	0	3.7	140	0.5	320	0.5	5.21	2
	4	1	1	230	0.5	320	0.5	6.38	50	0.5	140	0.5	5.63	7
	4	1	2	140	0.5	230	0.5	5.79	50	0.5	90	0.5	5.68	6
	4	1	3	140	0.5	230	0.5	5.79	50	0.5	230	0.5	4.89	2
	4	1	4	50	0.5	320	0.5	5.84	50	1	320	0	3.8	4
	4	1	5	230	0.5	320	0.5	6.38	140	0.5	320	0.5	5.15	0.5
	4	1	6	50	0.5	90	0.5	5.68	320	1	230	0	4.88	8
	4	1	7	50	0.5	320	0.5	5.84	320	1	230	0	4.88	9
	4	1	8	90	0.5	230	0.5	5.58	140	1	320	0	3.75	5
	4	1	9	140	0.5	320	0.5	5.15	50	0.5	90	0.5	5.68	9
	4	1	10	140	0.5	320	0.5	5.15	320	1	230	0	4.88	8
	4	1	11	230	0.5	320	0.5	6.38	90	0.5	320	0.5	5.84	5.5
	4	1	12	50	0.5	320	0.5	5.84	140	1	320	0	3.75	6
	4	1	13	50	0.5	320	0.5	5.84	230	1	320	0	4.17	7
	4	1	14	140	0.5	230	0.5	5.79	230	1	320	0	4.17	6
	4	1	15	320	1	230	0	4.88	90	1	320	0	3.89	8.5
	4	1	16	90	0.5	320	0.5	5.84	50	0.5	230	0.5	4.89	7
	4	1	17	140	0.5	230	0.5	5.79	90	1	320	0	3.89	3
	4	1	18	90	0.5	320	0.5	5.84	50	1	320	0	3.8	8
	4	1	19	90	0.5	320	0.5	5.84	90	0.5	140	0.5	6.27	8
	4	1	20	50	0.5	140	0.5	5.63	230	1	320	0	4.17	8
	4	1	21	90	0.5	140	0.5	6.27	230	1	320	0	4.17	8
	4	1	22	50	0.5	230	0.5	4.89	50	1	320	0	3.8	7
	4	1	23	140	0.5	230	0.5	5.79	50	0.5	140	0.5	5.63	3
	4	1	24	230	0.5	320	0.5	6.38	90	0.5	230	0.5	5.58	4
	4	1	25	140	0.5	320	0.5	5.15	140	0.5	230	0.5	5.79	6
	4	1	26	90	0.5	230	0.5	5.58	90	1	320	0	3.89	5
	4	1	27	90	0.5	140	0.5	6.27	320	1	230	0	4.88	8
	4	1	28	50	0.5	320	0.5	5.84	90	1	320	0	3.89	1.5
	4	1	29	50	0.5	230	0.5	4.89	50	0.5	140	0.5	5.63	0.5
	4	1	30	140	0.5	320	0.5	5.15	90	0.5	140	0.5	6.27	6
	4	1	31	230	1	320	0	4.17	50	1	320	0	3.8	9
	4	1	32	90	0.5	140	0.5	6.27	90	1	320	0	3.89	4
	4	1	33	140	1	320	0	3.75	50	1	320	0	3.8	8
	4	1	34	230	1	320	0	4.17	90	1	320	0	3.89	6
	4	1	35	140	0.5	320	0.5	5.15	50	0.5	320	0.5	5.84	3.5
	4	1	36	230	0.5	320	0.5	6.38	90	1	320	0	3.89	7
	4	1	37	50	0.5	140	0.5	5.63	320	1	230	0	4.88	9
	4	1	38	230	0.5	320	0.5	6.38	140	1	320	0	3.75	4
	4	1	39	90	0.5	140	0.5	6.27	50	1	320	0	3.8	3
	4	1	40	140	0.5	320	0.5	5.15	230	1	320	0	4.17	5
	4	1	41	50	0.5	90	0.5	5.68	140	1	320	0	3.75	7
	4	1	42	50	0.5	320	0.5	5.84	50	0.5	140	0.5	5.63	3
	4	1	43	90	0.5	140	0.5	6.27	50	0.5	230	0.5	4.89	4
	4	1	44	320	1	230	0	4.88	140	1	320	0	3.75	7
	4	1	45	140	0.5	320	0.5	5.15	90	1	320	0	3.89	6
	4	1	46	140	0.5	230	0.5	5.79	90	0.5	230	0.5	5.58	5
	4	1	47	90	0.5	320	0.5	5.84	50	0.5	140	0.5	5.63	2
	4	1	48	140	1	320	0	3.75	90	1	320	0	3.89	2
	4	1	49	140	0.5	230	0.5	5.79	140	1	320	0	3.75	4
	4	1	50	90	0.5	320	0.5	5.84	320	1	230	0	4.88	7
	4	1	51	50	0.5	140	0.5	5.63	50	1	320	0	3.8	2
	4	1	52	90	0.5	230	0.5	5.58	50	0.5	320	0.5	5.84	2
	4	1	53	90	0.5	320	0.5	5.84	230	1	320	0	4.17	7
	4	1	54	50	0.5	230	0.5	4.89	90	1	320	0	3.89	6
	4	1	55	140	0.5	320	0.5	5.15	50	1	320	0	3.8	9
	4	1	56	320	1	230	0	4.88	50	1	320	0	3.8	8
	4	1	57	140	0.5	230	0.5	5.79	50	0.5	320	0.5	5.84	2
	4	1	58	140	0.5	230	0.5	5.79	90	0.5	140	0.5	6.27	3
	4	1	59	140	0.5	320	0.5	5.15	50	0.5	140	0.5	5.63	6
	4	1	60	90	0.5	320	0.5	5.84	140	1	320	0	3.75	6
	4	1	61	50	0.5	90	0.5	5.68	50	1	320	0	3.8	5
	4	1	62	50	0.5	230	0.5	4.89	320	1	230	0	4.88	8
	4	1	63	90	0.5	230	0.5	5.58	90	0.5	140	0.5	6.27	3
	4	1	64	90	0.5	230	0.5	5.58	320	1	230	0	4.88	9
	4	1	65	230	0.5	320	0.5	6.38	90	0.5	140	0.5	6.27	9
	4	1	66	140	0.5	230	0.5	5.79	320	1	230	0	4.88	6
	4	1	67	90	0.5	230	0.5	5.58	50	0.5	90	0.5	5.68	4
	4	1	68	90	0.5	140	0.5	6.27	50	0.5	320	0.5	5.84	4
	4	1	69	90	0.5	140	0.5	6.27	140	1	320	0	3.75	8
	4	1	70	230	0.5	320	0.5	6.38	230	1	320	0	4.17	7
	4	1	71	90	0.5	230	0.5	5.58	50	1	320	0	3.8	6
	4	1	72	90	0.5	320	0.5	5.84	90	1	320	0	3.89	6
	4	1	73	140	0.5	320	0.5	5.15	50	0.5	230	0.5	4.89	5
	4	1	74	230	0.5	320	0.5	6.38	320	1	230	0	4.88	2
	4	1	75	140	0.5	320	0.5	5.15	90	0.5	230	0.5	5.58	4
	4	1	76	50	0.5	140	0.5	5.63	90	1	320	0	3.89	1
	4	1	77	50	0.5	320	0.5	5.84	50	0.5	230	0.5	4.89	5
	4	1	78	90	0.5	320	0.5	5.84	90	0.5	230	0.5	5.58	4
	4	1	79	90	0.5	140	0.5	6.27	50	0.5	90	0.5	5.68	1
	4	1	80	50	0.5	230	0.5	4.89	50	0.5	90	0.5	5.68	5
	4	1	81	140	0.5	230	0.5	5.79	50	1	320	0	3.8	7
	4	1	82	230	0.5	320	0.5	6.38	50	0.5	320	0.5	5.84	3
	4	1	83	90	0.5	320	0.5	5.84	50	0.5	320	0.5	5.84	4
	4	1	84	320	1	230	0	4.88	230	1	320	0	4.17	4
	4	1	85	140	0.5	320	0.5	5.15	90	0.5	320	0.5	5.84	3
	4	1	86	50	0.5	140	0.5	5.63	50	0.5	90	0.5	5.68	0.5
	4	1	87	230	0.5	320	0.5	6.38	50	0.5	230	0.5	4.89	2
	4	1	88	50	0.5	320	0.5	5.84	50	0.5	90	0.5	5.68	4
	4	1	89	230	0.5	320	0.5	6.38	50	0.5	90	0.5	5.68	6
	4	1	90	140	0.5	320	0.5	5.15	140	1	320	0	3.75	5
	4	1	91	230	0.5	320	0.5	6.38	50	1	320	0	3.8	7
	4	1	92	230	1	320	0	4.17	140	1	320	0	3.75	7
	4	1	93	90	0.5	230	0.5	5.58	50	0.5	230	0.5	4.89	3
	4	1	94	90	0.5	230	0.5	5.58	230	1	320	0	4.17	7
	4	1	95	230	0.5	320	0.5	6.38	140	0.5	230	0.5	5.79	4
	4	1	96	50	0.5	230	0.5	4.89	230	1	320	0	4.17	6
	4	1	97	90	0.5	230	0.5	5.58	50	0.5	140	0.5	5.63	4
	4	1	98	90	1	320	0	3.89	50	1	320	0	3.8	5
	4	1	99	140	0.5	230	0.5	5.79	90	0.5	320	0.5	5.84	7
	4	1	100	50	0.5	90	0.5	5.68	90	1	320	0	3.89	7
	4	1	101	50	0.5	140	0.5	5.63	140	1	320	0	3.75	8
	4	1	102	90	0.5	320	0.5	5.84	50	0.5	90	0.5	5.68	7
	4	1	103	90	0.5	140	0.5	6.27	50	0.5	140	0.5	5.63	2
	4	1	104	50	0.5	230	0.5	4.89	140	1	320	0	3.75	3
	4	1	105	50	0.5	90	0.5	5.68	230	1	320	0	4.17	8
	4	2	1	90	0.5	320	0.5	5.84	140	0.5	320	0.5	5.15	5
	4	2	2	230	1	320	0	4.17	50	0.5	320	0.5	5.84	3
	4	2	3	50	0.5	320	0.5	5.84	90	0.5	230	0.5	5.58	4
	4	2	4	230	1	320	0	4.17	50	0.5	230	0.5	4.89	4
	4	2	5	90	1	320	0	3.89	140	1	320	0	3.75	2
	4	2	6	50	0.5	90	0.5	5.68	230	0.5	320	0.5	6.38	7
	4	2	7	50	0.5	140	0.5	5.63	90	0.5	320	0.5	5.84	6
	4	2	8	50	1	320	0	3.8	230	0.5	320	0.5	6.38	8
	4	2	9	90	0.5	320	0.5	5.84	230	0.5	320	0.5	6.38	7
	4	2	10	90	0.5	140	0.5	6.27	90	0.5	320	0.5	5.84	6
	4	2	11	320	1	230	0	4.88	50	0.5	90	0.5	5.68	9
	4	2	12	50	1	320	0	3.8	90	1	320	0	3.89	7
	4	2	13	50	0.5	230	0.5	4.89	90	0.5	140	0.5	6.27	7
	4	2	14	320	1	230	0	4.88	50	0.5	230	0.5	4.89	8
	4	2	15	320	1	230	0	4.88	90	0.5	320	0.5	5.84	8
	4	2	16	50	0.5	90	0.5	5.68	140	0.5	320	0.5	5.15	7
	4	2	17	320	1	230	0	4.88	50	0.5	320	0.5	5.84	5
	4	2	18	230	1	320	0	4.17	140	0.5	320	0.5	5.15	2
	4	2	19	50	1	320	0	3.8	140	0.5	320	0.5	5.15	4
	4	2	20	90	0.5	140	0.5	6.27	140	0.5	320	0.5	5.15	5
	4	2	21	90	0.5	140	0.5	6.27	140	0.5	230	0.5	5.79	5
	4	2	22	140	1	320	0	3.75	90	0.5	140	0.5	6.27	7
	4	2	23	230	1	320	0	4.17	140	0.5	230	0.5	5.79	4
	4	2	24	320	1	230	0	4.88	140	0.5	320	0.5	5.15	6
	4	2	25	50	0.5	320	0.5	5.84	90	0.5	140	0.5	6.27	7
	4	2	26	90	1	320	0	3.89	230	1	320	0	4.17	7
	4	2	27	50	0.5	230	0.5	4.89	230	0.5	320	0.5	6.38	8
	4	2	28	90	1	320	0	3.89	230	0.5	320	0.5	6.38	8
	4	2	29	50	0.5	320	0.5	5.84	140	0.5	320	0.5	5.15	7
	4	2	30	140	1	320	0	3.75	230	1	320	0	4.17	6
	4	2	31	50	1	320	0	3.8	320	1	230	0	4.88	9
	4	2	32	140	0.5	320	0.5	5.15	230	0.5	320	0.5	6.38	7
	4	2	33	90	0.5	230	0.5	5.58	230	0.5	320	0.5	6.38	5
	4	2	34	50	0.5	140	0.5	5.63	140	0.5	230	0.5	5.79	4
	4	2	35	140	0.5	230	0.5	5.79	230	0.5	320	0.5	6.38	6
	4	2	36	50	0.5	140	0.5	5.63	230	0.5	320	0.5	6.38	3
	4	2	37	50	1	320	0	3.8	50	0.5	320	0.5	5.84	5
	4	2	38	50	0.5	140	0.5	5.63	50	0.5	320	0.5	5.84	4
	4	2	39	50	1	320	0	3.8	50	0.5	140	0.5	5.63	3
	4	2	40	50	0.5	230	0.5	4.89	50	0.5	320	0.5	5.84	3
	4	2	41	50	1	320	0	3.8	140	0.5	230	0.5	5.79	6
	4	2	42	230	1	320	0	4.17	50	0.5	90	0.5	5.68	8
	4	2	43	320	1	230	0	4.88	90	0.5	230	0.5	5.58	7
	4	2	44	140	1	320	0	3.75	50	0.5	90	0.5	5.68	7
	4	2	45	50	1	320	0	3.8	230	1	320	0	4.17	9
	4	2	46	90	1	320	0	3.89	50	0.5	230	0.5	4.89	4
	4	2	47	50	0.5	90	0.5	5.68	50	0.5	140	0.5	5.63	2
	4	2	48	50	0.5	230	0.5	4.89	90	0.5	230	0.5	5.58	4
	4	2	49	140	1	320	0	3.75	50	0.5	140	0.5	5.63	3
	4	2	50	90	1	320	0	3.89	50	0.5	90	0.5	5.68	7
	4	2	51	90	1	320	0	3.89	140	0.5	320	0.5	5.15	7
	4	2	52	90	0.5	320	0.5	5.84	140	0.5	230	0.5	5.79	6
	4	2	53	90	0.5	140	0.5	6.27	90	0.5	230	0.5	5.58	5
	4	2	54	140	0.5	230	0.5	5.79	140	0.5	320	0.5	5.15	7
	4	2	55	90	1	320	0	3.89	90	0.5	230	0.5	5.58	3
	4	2	56	50	0.5	90	0.5	5.68	90	0.5	140	0.5	6.27	2
	4	2	57	50	1	320	0	3.8	50	0.5	90	0.5	5.68	0
	4	2	58	90	1	320	0	3.89	90	0.5	140	0.5	6.27	1
	4	2	59	320	1	230	0	4.88	230	0.5	320	0.5	6.38	6
	4	2	60	140	1	320	0	3.75	320	1	230	0	4.88	7
	4	2	61	140	1	320	0	3.75	50	0.5	320	0.5	5.84	7
	4	2	62	140	1	320	0	3.75	230	0.5	320	0.5	6.38	8
	4	2	63	320	1	230	0	4.88	140	0.5	230	0.5	5.79	7
	4	2	64	50	0.5	320	0.5	5.84	230	0.5	320	0.5	6.38	7
	4	2	65	50	0.5	140	0.5	5.63	90	0.5	230	0.5	5.58	3
	4	2	66	90	0.5	140	0.5	6.27	230	0.5	320	0.5	6.38	4
	4	2	67	50	1	320	0	3.8	90	0.5	140	0.5	6.27	2
	4	2	68	140	1	320	0	3.75	140	0.5	230	0.5	5.79	5
	4	2	69	50	0.5	230	0.5	4.89	90	0.5	320	0.5	5.84	2
	4	2	70	140	1	320	0	3.75	140	0.5	320	0.5	5.15	3
	4	2	71	50	0.5	90	0.5	5.68	50	0.5	320	0.5	5.84	4
	4	2	72	140	1	320	0	3.75	50	0.5	230	0.5	4.89	2
	4	2	73	50	0.5	140	0.5	5.63	90	0.5	140	0.5	6.27	5
	4	2	74	50	0.5	230	0.5	4.89	140	0.5	320	0.5	5.15	4
	4	2	75	90	1	320	0	3.89	90	0.5	320	0.5	5.84	5
	4	2	76	50	0.5	320	0.5	5.84	140	0.5	230	0.5	5.79	6
	4	2	77	90	1	320	0	3.89	320	1	230	0	4.88	8
	4	2	78	50	0.5	140	0.5	5.63	50	0.5	230	0.5	4.89	3
	4	2	79	90	1	320	0	3.89	140	0.5	230	0.5	5.79	3
	4	2	80	140	1	320	0	3.75	90	0.5	230	0.5	5.58	2
	4	2	81	50	1	320	0	3.8	90	0.5	230	0.5	5.58	7
	4	2	82	50	0.5	90	0.5	5.68	50	0.5	230	0.5	4.89	5
	4	2	83	90	1	320	0	3.89	50	0.5	320	0.5	5.84	6
	4	2	84	50	1	320	0	3.8	50	0.5	230	0.5	4.89	6
	4	2	85	230	1	320	0	4.17	230	0.5	320	0.5	6.38	5
	4	2	86	50	1	320	0	3.8	90	0.5	320	0.5	5.84	7
	4	2	87	320	1	230	0	4.88	90	0.5	140	0.5	6.27	8
	4	2	88	50	0.5	90	0.5	5.68	90	0.5	230	0.5	5.58	7
	4	2	89	90	1	320	0	3.89	50	0.5	140	0.5	5.63	4
	4	2	90	230	1	320	0	4.17	50	0.5	140	0.5	5.63	5
	4	2	91	230	1	320	0	4.17	320	1	230	0	4.88	7
	4	2	92	50	0.5	230	0.5	4.89	140	0.5	230	0.5	5.79	5
	4	2	93	50	0.5	90	0.5	5.68	140	0.5	230	0.5	5.79	5
	4	2	94	50	0.5	140	0.5	5.63	140	0.5	320	0.5	5.15	6
	4	2	95	230	1	320	0	4.17	90	0.5	230	0.5	5.58	7
	4	2	96	50	0.5	90	0.5	5.68	90	0.5	320	0.5	5.84	7
	4	2	97	230	1	320	0	4.17	90	0.5	320	0.5	5.84	3
	4	2	98	140	1	320	0	3.75	90	0.5	320	0.5	5.84	3
	4	2	99	50	0.5	320	0.5	5.84	90	0.5	320	0.5	5.84	5
	4	2	100	320	1	230	0	4.88	50	0.5	140	0.5	5.63	8
	4	2	101	90	0.5	230	0.5	5.58	140	0.5	230	0.5	5.79	4
	4	2	102	230	1	320	0	4.17	90	0.5	140	0.5	6.27	7
	4	2	103	50	1	320	0	3.8	140	1	320	0	3.75	6
	4	2	104	90	0.5	230	0.5	5.58	90	0.5	320	0.5	5.84	3
	4	2	105	90	0.5	230	0.5	5.58	140	0.5	320	0.5	5.15	3
	4	3	1	230	0.5	320	0.5	6.38	50	0.5	320	0.5	5.84	4
	4	3	2	90	0.5	140	0.5	6.27	230	1	320	0	4.17	5
	4	3	3	140	0.5	230	0.5	5.79	90	0.5	140	0.5	6.27	3
	4	3	4	90	0.5	320	0.5	5.84	50	0.5	320	0.5	5.84	5
	4	3	5	50	0.5	140	0.5	5.63	140	1	320	0	3.75	7
	4	3	6	140	0.5	320	0.5	5.15	90	0.5	140	0.5	6.27	9
	4	3	7	230	1	320	0	4.17	50	1	320	0	3.8	8
	4	3	8	50	0.5	320	0.5	5.84	50	0.5	90	0.5	5.68	4
	4	3	9	50	0.5	230	0.5	4.89	90	1	320	0	3.89	6
	4	3	10	90	0.5	320	0.5	5.84	320	1	230	0	4.88	9
	4	3	11	320	1	230	0	4.88	230	1	320	0	4.17	6
	4	3	12	140	0.5	230	0.5	5.79	320	1	230	0	4.88	8
	4	3	13	90	0.5	230	0.5	5.58	230	1	320	0	4.17	6
	4	3	14	50	0.5	230	0.5	4.89	50	0.5	90	0.5	5.68	7
	4	3	15	140	0.5	230	0.5	5.79	50	1	320	0	3.8	5
	4	3	16	50	0.5	140	0.5	5.63	230	1	320	0	4.17	8
	4	3	17	90	0.5	230	0.5	5.58	50	0.5	90	0.5	5.68	7
	4	3	18	140	0.5	230	0.5	5.79	90	0.5	230	0.5	5.58	5
	4	3	19	50	0.5	320	0.5	5.84	230	1	320	0	4.17	7
	4	3	20	50	0.5	140	0.5	5.63	320	1	230	0	4.88	8
	4	3	21	90	0.5	140	0.5	6.27	50	0.5	90	0.5	5.68	4
	4	3	22	230	0.5	320	0.5	6.38	50	0.5	140	0.5	5.63	4
	4	3	23	90	0.5	140	0.5	6.27	320	1	230	0	4.88	8
	4	3	24	140	0.5	230	0.5	5.79	50	0.5	320	0.5	5.84	4
	4	3	25	90	0.5	140	0.5	6.27	50	0.5	320	0.5	5.84	2
	4	3	26	140	1	320	0	3.75	50	1	320	0	3.8	5
	4	3	27	230	1	320	0	4.17	140	1	320	0	3.75	4
	4	3	28	90	1	320	0	3.89	50	1	320	0	3.8	5
	4	3	29	50	0.5	230	0.5	4.89	230	1	320	0	4.17	7
	4	3	30	50	0.5	320	0.5	5.84	50	1	320	0	3.8	7
	4	3	31	50	0.5	230	0.5	4.89	50	0.5	140	0.5	5.63	2
	4	3	32	90	0.5	230	0.5	5.58	50	0.5	140	0.5	5.63	2
	4	3	33	230	0.5	320	0.5	6.38	140	0.5	320	0.5	5.15	3
	4	3	34	90	0.5	140	0.5	6.27	50	0.5	140	0.5	5.63	1
	4	3	35	90	0.5	140	0.5	6.27	50	1	320	0	3.8	4
	4	3	36	90	0.5	320	0.5	5.84	230	1	320	0	4.17	4
	4	3	37	320	1	230	0	4.88	140	1	320	0	3.75	7
	4	3	38	50	0.5	140	0.5	5.63	50	1	320	0	3.8	3
	4	3	39	90	0.5	230	0.5	5.58	50	0.5	230	0.5	4.89	3
	4	3	40	140	0.5	230	0.5	5.79	50	0.5	90	0.5	5.68	5
	4	3	41	90	0.5	140	0.5	6.27	90	1	320	0	3.89	6
	4	3	42	50	0.5	230	0.5	4.89	140	1	320	0	3.75	5
	4	3	43	90	0.5	320	0.5	5.84	90	0.5	230	0.5	5.58	3
	4	3	44	230	0.5	320	0.5	6.38	90	0.5	320	0.5	5.84	4
	4	3	45	90	0.5	230	0.5	5.58	50	0.5	320	0.5	5.84	6
	4	3	46	320	1	230	0	4.88	50	1	320	0	3.8	7
	4	3	47	90	0.5	230	0.5	5.58	90	0.5	140	0.5	6.27	6
	4	3	48	90	0.5	320	0.5	5.84	140	1	320	0	3.75	6
	4	3	49	230	0.5	320	0.5	6.38	50	0.5	230	0.5	4.89	4
	4	3	50	140	0.5	230	0.5	5.79	50	0.5	140	0.5	5.63	4
	4	3	51	90	0.5	320	0.5	5.84	90	0.5	140	0.5	6.27	8
	4	3	52	90	0.5	140	0.5	6.27	50	0.5	230	0.5	4.89	7
	4	3	53	140	0.5	320	0.5	5.15	90	0.5	230	0.5	5.58	7
	4	3	54	140	1	320	0	3.75	90	1	320	0	3.89	7
	4	3	55	140	0.5	320	0.5	5.15	50	0.5	140	0.5	5.63	7
	4	3	56	50	0.5	140	0.5	5.63	90	1	320	0	3.89	6
	4	3	57	140	0.5	230	0.5	5.79	90	1	320	0	3.89	8
	4	3	58	50	0.5	320	0.5	5.84	90	1	320	0	3.89	8
	4	3	59	50	0.5	320	0.5	5.84	320	1	230	0	4.88	9
	4	3	60	140	0.5	230	0.5	5.79	50	0.5	230	0.5	4.89	4
	4	3	61	140	0.5	320	0.5	5.15	90	0.5	320	0.5	5.84	3
	4	3	62	140	0.5	320	0.5	5.15	50	0.5	90	0.5	5.68	8
	4	3	63	140	0.5	320	0.5	5.15	230	1	320	0	4.17	6
	4	3	64	140	0.5	320	0.5	5.15	320	1	230	0	4.88	8
	4	3	65	50	0.5	320	0.5	5.84	50	0.5	140	0.5	5.63	8
	4	3	66	90	0.5	320	0.5	5.84	50	0.5	230	0.5	4.89	6
	4	3	67	50	0.5	90	0.5	5.68	90	1	320	0	3.89	7
	4	3	68	140	0.5	320	0.5	5.15	140	1	320	0	3.75	4
	4	3	69	90	0.5	320	0.5	5.84	50	0.5	140	0.5	5.63	5
	4	3	70	230	0.5	320	0.5	6.38	90	1	320	0	3.89	7
	4	3	71	230	0.5	320	0.5	6.38	90	0.5	140	0.5	6.27	6
	4	3	72	50	0.5	140	0.5	5.63	50	0.5	90	0.5	5.68	2
	4	3	73	50	0.5	90	0.5	5.68	50	1	320	0	3.8	1
	4	3	74	50	0.5	230	0.5	4.89	50	1	320	0	3.8	3
	4	3	75	90	0.5	230	0.5	5.58	50	1	320	0	3.8	5
	4	3	76	230	1	320	0	4.17	90	1	320	0	3.89	7
	4	3	77	90	0.5	230	0.5	5.58	90	1	320	0	3.89	6
	4	3	78	230	0.5	320	0.5	6.38	140	1	320	0	3.75	6
	4	3	79	90	0.5	140	0.5	6.27	140	1	320	0	3.75	7
	4	3	80	90	0.5	230	0.5	5.58	140	1	320	0	3.75	2
	4	3	81	230	0.5	320	0.5	6.38	50	1	320	0	3.8	7
	4	3	82	90	0.5	320	0.5	5.84	50	1	320	0	3.8	7
	4	3	83	230	0.5	320	0.5	6.38	140	0.5	230	0.5	5.79	6
	4	3	84	50	0.5	320	0.5	5.84	140	1	320	0	3.75	6
	4	3	85	140	0.5	320	0.5	5.15	140	0.5	230	0.5	5.79	8
	4	3	86	140	0.5	320	0.5	5.15	50	1	320	0	3.8	9
	4	3	87	140	0.5	320	0.5	5.15	50	0.5	230	0.5	4.89	7
	4	3	88	50	0.5	320	0.5	5.84	50	0.5	230	0.5	4.89	6
	4	3	89	90	0.5	320	0.5	5.84	50	0.5	90	0.5	5.68	7
	4	3	90	140	0.5	320	0.5	5.15	90	1	320	0	3.89	6
	4	3	91	230	0.5	320	0.5	6.38	50	0.5	90	0.5	5.68	7
	4	3	92	50	0.5	230	0.5	4.89	320	1	230	0	4.88	9
	4	3	93	320	1	230	0	4.88	90	1	320	0	3.89	8
	4	3	94	230	0.5	320	0.5	6.38	320	1	230	0	4.88	8
	4	3	95	50	0.5	90	0.5	5.68	320	1	230	0	4.88	8
	4	3	96	140	0.5	230	0.5	5.79	140	1	320	0	3.75	6
	4	3	97	50	0.5	90	0.5	5.68	140	1	320	0	3.75	7
	4	3	98	230	0.5	320	0.5	6.38	230	1	320	0	4.17	6
	4	3	99	90	0.5	230	0.5	5.58	320	1	230	0	4.88	8
	4	3	100	140	0.5	230	0.5	5.79	90	0.5	320	0.5	5.84	4
	4	3	101	230	0.5	320	0.5	6.38	90	0.5	230	0.5	5.58	4
	4	3	102	140	0.5	320	0.5	5.15	50	0.5	320	0.5	5.84	3
	4	3	103	140	0.5	230	0.5	5.79	230	1	320	0	4.17	4
	4	3	104	50	0.5	90	0.5	5.68	230	1	320	0	4.17	7
	4	3	105	90	0.5	320	0.5	5.84	90	1	320	0	3.89	2
	4	4	1	90	1	320	0	3.89	90	0.5	320	0.5	5.84	2
	4	4	2	50	1	320	0	3.8	230	1	320	0	4.17	6
	4	4	3	50	0.5	320	0.5	5.84	90	0.5	230	0.5	5.58	5
	4	4	4	50	0.5	320	0.5	5.84	230	0.5	320	0.5	6.38	7
	4	4	5	90	1	320	0	3.89	140	1	320	0	3.75	6
	4	4	6	230	1	320	0	4.17	320	1	230	0	4.88	8
	4	4	7	50	0.5	140	0.5	5.63	90	0.5	320	0.5	5.84	6
	4	4	8	90	1	320	0	3.89	230	0.5	320	0.5	6.38	7
	4	4	9	50	0.5	90	0.5	5.68	50	0.5	140	0.5	5.63	2
	4	4	10	230	1	320	0	4.17	90	0.5	320	0.5	5.84	4
	4	4	11	50	0.5	230	0.5	4.89	90	0.5	320	0.5	5.84	4
	4	4	12	50	0.5	230	0.5	4.89	140	0.5	320	0.5	5.15	5
	4	4	13	50	0.5	320	0.5	5.84	90	0.5	320	0.5	5.84	6
	4	4	14	50	1	320	0	3.8	90	1	320	0	3.89	5
	4	4	15	50	0.5	140	0.5	5.63	90	0.5	230	0.5	5.58	6
	4	4	16	140	1	320	0	3.75	320	1	230	0	4.88	8
	4	4	17	140	1	320	0	3.75	230	1	320	0	4.17	6
	4	4	18	140	0.5	230	0.5	5.79	230	0.5	320	0.5	6.38	4
	4	4	19	320	1	230	0	4.88	140	0.5	320	0.5	5.15	7
	4	4	20	50	0.5	90	0.5	5.68	90	0.5	320	0.5	5.84	8
	4	4	21	320	1	230	0	4.88	90	0.5	140	0.5	6.27	9
	4	4	22	50	0.5	230	0.5	4.89	90	0.5	230	0.5	5.58	4
	4	4	23	50	0.5	140	0.5	5.63	230	0.5	320	0.5	6.38	7
	4	4	24	50	0.5	230	0.5	4.89	140	0.5	230	0.5	5.79	3
	4	4	25	50	1	320	0	3.8	90	0.5	230	0.5	5.58	5
	4	4	26	90	1	320	0	3.89	50	0.5	230	0.5	4.89	1
	4	4	27	90	1	320	0	3.89	230	1	320	0	4.17	7
	4	4	28	140	1	320	0	3.75	90	0.5	320	0.5	5.84	2
	4	4	29	140	0.5	320	0.5	5.15	230	0.5	320	0.5	6.38	4
	4	4	30	90	0.5	140	0.5	6.27	140	0.5	320	0.5	5.15	5
	4	4	31	50	1	320	0	3.8	140	1	320	0	3.75	7
	4	4	32	50	0.5	140	0.5	5.63	140	0.5	230	0.5	5.79	6
	4	4	33	320	1	230	0	4.88	90	0.5	230	0.5	5.58	7
	4	4	34	320	1	230	0	4.88	50	0.5	230	0.5	4.89	7
	4	4	35	90	0.5	140	0.5	6.27	90	0.5	320	0.5	5.84	5
	4	4	36	90	0.5	320	0.5	5.84	140	0.5	230	0.5	5.79	3
	4	4	37	140	0.5	230	0.5	5.79	140	0.5	320	0.5	5.15	2
	4	4	38	230	1	320	0	4.17	90	0.5	230	0.5	5.58	6
	4	4	39	230	1	320	0	4.17	90	0.5	140	0.5	6.27	7
	4	4	40	50	1	320	0	3.8	90	0.5	320	0.5	5.84	7
	4	4	41	50	0.5	90	0.5	5.68	140	0.5	320	0.5	5.15	8
	4	4	42	90	0.5	320	0.5	5.84	140	0.5	320	0.5	5.15	5
	4	4	43	50	0.5	230	0.5	4.89	50	0.5	320	0.5	5.84	4
	4	4	44	230	1	320	0	4.17	50	0.5	90	0.5	5.68	7
	4	4	45	140	1	320	0	3.75	50	0.5	90	0.5	5.68	7
	4	4	46	50	0.5	90	0.5	5.68	230	0.5	320	0.5	6.38	8
	4	4	47	140	1	320	0	3.75	140	0.5	230	0.5	5.79	5
	4	4	48	50	0.5	230	0.5	4.89	90	0.5	140	0.5	6.27	6
	4	4	49	140	1	320	0	3.75	140	0.5	320	0.5	5.15	5
	4	4	50	50	0.5	230	0.5	4.89	230	0.5	320	0.5	6.38	6
	4	4	51	140	1	320	0	3.75	50	0.5	230	0.5	4.89	5
	4	4	52	50	0.5	140	0.5	5.63	50	0.5	230	0.5	4.89	5
	4	4	53	90	1	320	0	3.89	50	0.5	320	0.5	5.84	7
	4	4	54	320	1	230	0	4.88	50	0.5	140	0.5	5.63	8
	4	4	55	230	1	320	0	4.17	140	0.5	230	0.5	5.79	7
	4	4	56	50	0.5	90	0.5	5.68	90	0.5	230	0.5	5.58	7
	4	4	57	140	1	320	0	3.75	90	0.5	140	0.5	6.27	6
	4	4	58	50	1	320	0	3.8	320	1	230	0	4.88	9
	4	4	59	90	1	320	0	3.89	140	0.5	230	0.5	5.79	7
	4	4	60	90	1	320	0	3.89	50	0.5	90	0.5	5.68	7
	4	4	61	320	1	230	0	4.88	230	0.5	320	0.5	6.38	7
	4	4	62	50	0.5	90	0.5	5.68	50	0.5	320	0.5	5.84	6
	4	4	63	50	0.5	320	0.5	5.84	140	0.5	320	0.5	5.15	5
	4	4	64	320	1	230	0	4.88	140	0.5	230	0.5	5.79	8
	4	4	65	140	1	320	0	3.75	90	0.5	230	0.5	5.58	2
	4	4	66	140	1	320	0	3.75	50	0.5	320	0.5	5.84	3
	4	4	67	50	1	320	0	3.8	50	0.5	140	0.5	5.63	2
	4	4	68	90	0.5	230	0.5	5.58	230	0.5	320	0.5	6.38	5
	4	4	69	90	1	320	0	3.89	140	0.5	320	0.5	5.15	6
	4	4	70	90	0.5	140	0.5	6.27	140	0.5	230	0.5	5.79	6
	4	4	71	230	1	320	0	4.17	230	0.5	320	0.5	6.38	6
	4	4	72	90	0.5	140	0.5	6.27	230	0.5	320	0.5	6.38	5
	4	4	73	50	1	320	0	3.8	90	0.5	140	0.5	6.27	2
	4	4	74	230	1	320	0	4.17	50	0.5	320	0.5	5.84	3
	4	4	75	50	1	320	0	3.8	140	0.5	230	0.5	5.79	5
	4	4	76	50	0.5	320	0.5	5.84	90	0.5	140	0.5	6.27	5
	4	4	77	90	0.5	230	0.5	5.58	90	0.5	320	0.5	5.84	3
	4	4	78	230	1	320	0	4.17	50	0.5	230	0.5	4.89	4
	4	4	79	50	0.5	90	0.5	5.68	90	0.5	140	0.5	6.27	1
	4	4	80	90	0.5	140	0.5	6.27	90	0.5	230	0.5	5.58	4
	4	4	81	90	1	320	0	3.89	90	0.5	140	0.5	6.27	3
	4	4	82	50	0.5	320	0.5	5.84	140	0.5	230	0.5	5.79	7
	4	4	83	50	0.5	140	0.5	5.63	50	0.5	320	0.5	5.84	4
	4	4	84	50	1	320	0	3.8	50	0.5	230	0.5	4.89	5
	4	4	85	90	0.5	320	0.5	5.84	230	0.5	320	0.5	6.38	4
	4	4	86	50	1	320	0	3.8	50	0.5	320	0.5	5.84	6
	4	4	87	140	1	320	0	3.75	230	0.5	320	0.5	6.38	7
	4	4	88	90	0.5	230	0.5	5.58	140	0.5	230	0.5	5.79	3
	4	4	89	230	1	320	0	4.17	140	0.5	320	0.5	5.15	3
	4	4	90	50	0.5	140	0.5	5.63	90	0.5	140	0.5	6.27	5
	4	4	91	50	0.5	140	0.5	5.63	140	0.5	320	0.5	5.15	6
	4	4	92	50	1	320	0	3.8	140	0.5	320	0.5	5.15	6
	4	4	93	50	0.5	90	0.5	5.68	50	0.5	230	0.5	4.89	5
	4	4	94	320	1	230	0	4.88	90	0.5	320	0.5	5.84	6
	4	4	95	90	1	320	0	3.89	50	0.5	140	0.5	5.63	1
	4	4	96	90	1	320	0	3.89	90	0.5	230	0.5	5.58	3
	4	4	97	50	1	320	0	3.8	230	0.5	320	0.5	6.38	6
	4	4	98	320	1	230	0	4.88	50	0.5	320	0.5	5.84	7
	4	4	99	50	0.5	90	0.5	5.68	140	0.5	230	0.5	5.79	6
	4	4	100	140	1	320	0	3.75	50	0.5	140	0.5	5.63	2
	4	4	101	230	1	320	0	4.17	50	0.5	140	0.5	5.63	4
	4	4	102	90	0.5	230	0.5	5.58	140	0.5	320	0.5	5.15	2
	4	4	103	90	1	320	0	3.89	320	1	230	0	4.88	8
	4	4	104	320	1	230	0	4.88	50	0.5	90	0.5	5.68	8
	4	4	105	50	1	320	0	3.8	50	0.5	90	0.5	5.68	1
	5	1	1	90	0.5	230	0.5	5.63	50	0.5	230	0.5	5.74	37
	5	1	2	50	0.5	90	0.5	6.16	320	1	230	0	4.73	91
	5	1	3	140	0.5	230	0.5	5.58	50	1	320	0	4.22	55
	5	1	4	140	1	320	0	3.47	90	1	320	0	3.7	15
	5	1	5	90	0.5	320	0.5	5.79	50	0.5	230	0.5	5.74	20
	5	1	6	230	0.5	320	0.5	5.9	230	1	320	0	4.13	21
	5	1	7	90	1	320	0	3.7	50	1	320	0	4.22	33
	5	1	8	50	0.5	320	0.5	6.11	50	0.5	140	0.5	5.74	10
	5	1	9	50	0.5	140	0.5	5.74	50	0.5	90	0.5	6.16	7
	5	1	10	140	0.5	320	0.5	5.58	50	0.5	230	0.5	5.74	29
	5	1	11	140	0.5	320	0.5	5.58	320	1	230	0	4.73	22
	5	1	12	140	0.5	230	0.5	5.58	140	1	320	0	3.47	14
	5	1	13	140	0.5	230	0.5	5.58	90	1	320	0	3.7	15
	5	1	14	90	0.5	230	0.5	5.63	50	0.5	90	0.5	6.16	70
	5	1	15	50	0.5	230	0.5	5.74	90	1	320	0	3.7	35
	5	1	16	230	0.5	320	0.5	5.9	320	1	230	0	4.73	30
	5	1	17	230	0.5	320	0.5	5.9	90	0.5	230	0.5	5.63	45
	5	1	18	50	0.5	230	0.5	5.74	50	0.5	90	0.5	6.16	38
	5	1	19	230	0.5	320	0.5	5.9	90	1	320	0	3.7	27
	5	1	20	90	0.5	140	0.5	5.42	50	0.5	90	0.5	6.16	41
	5	1	21	230	0.5	320	0.5	5.9	90	0.5	140	0.5	5.42	72
	5	1	22	90	0.5	140	0.5	5.42	50	0.5	230	0.5	5.74	17
	5	1	23	230	0.5	320	0.5	5.9	140	0.5	320	0.5	5.58	23
	5	1	24	50	0.5	320	0.5	6.11	50	0.5	230	0.5	5.74	5
	5	1	25	50	0.5	90	0.5	6.16	50	1	320	0	4.22	5
	5	1	26	50	0.5	230	0.5	5.74	50	1	320	0	4.22	27
	5	1	27	90	0.5	230	0.5	5.63	90	0.5	140	0.5	5.42	62
	5	1	28	140	0.5	320	0.5	5.58	90	1	320	0	3.7	40
	5	1	29	230	0.5	320	0.5	5.9	50	1	320	0	4.22	75
	5	1	30	140	0.5	230	0.5	5.58	50	0.5	140	0.5	5.74	40
	5	1	31	140	0.5	230	0.5	5.58	50	0.5	90	0.5	6.16	80
	5	1	32	50	0.5	140	0.5	5.74	140	1	320	0	3.47	72
	5	1	33	50	0.5	230	0.5	5.74	320	1	230	0	4.73	90
	5	1	34	90	0.5	320	0.5	5.79	230	1	320	0	4.13	30
	5	1	35	140	0.5	230	0.5	5.58	50	0.5	320	0.5	6.11	37
	5	1	36	50	0.5	140	0.5	5.74	50	1	320	0	4.22	10
	5	1	37	320	1	230	0	4.73	230	1	320	0	4.13	13
	5	1	38	50	0.5	230	0.5	5.74	230	1	320	0	4.13	40
	5	1	39	320	1	230	0	4.73	140	1	320	0	3.47	35
	5	1	40	90	0.5	230	0.5	5.63	90	1	320	0	3.7	7
	5	1	41	90	0.5	320	0.5	5.79	90	0.5	230	0.5	5.63	12
	5	1	42	230	0.5	320	0.5	5.9	140	0.5	230	0.5	5.58	19
	5	1	43	140	1	320	0	3.47	50	1	320	0	4.22	78
	5	1	44	90	0.5	230	0.5	5.63	50	0.5	140	0.5	5.74	20
	5	1	45	230	0.5	320	0.5	5.9	90	0.5	320	0.5	5.79	35
	5	1	46	140	0.5	230	0.5	5.58	50	0.5	230	0.5	5.74	38
	5	1	47	320	1	230	0	4.73	50	1	320	0	4.22	83
	5	1	48	140	0.5	230	0.5	5.58	90	0.5	320	0.5	5.79	33
	5	1	49	230	1	320	0	4.13	50	1	320	0	4.22	65
	5	1	50	230	0.5	320	0.5	5.9	50	0.5	140	0.5	5.74	40
	5	1	51	90	0.5	140	0.5	5.42	230	1	320	0	4.13	37
	5	1	52	90	0.5	140	0.5	5.42	50	1	320	0	4.22	23
	5	1	53	50	0.5	230	0.5	5.74	50	0.5	140	0.5	5.74	15
	5	1	54	90	0.5	140	0.5	5.42	320	1	230	0	4.73	31
	5	1	55	230	0.5	320	0.5	5.9	140	1	320	0	3.47	35
	5	1	56	140	0.5	230	0.5	5.58	90	0.5	230	0.5	5.63	10
	5	1	57	50	0.5	320	0.5	6.11	140	1	320	0	3.47	24
	5	1	58	140	0.5	320	0.5	5.58	50	0.5	90	0.5	6.16	71
	5	1	59	230	0.5	320	0.5	5.9	50	0.5	90	0.5	6.16	33
	5	1	60	90	0.5	140	0.5	5.42	50	0.5	320	0.5	6.11	42
	5	1	61	50	0.5	140	0.5	5.74	90	1	320	0	3.7	19
	5	1	62	90	0.5	140	0.5	5.42	140	1	320	0	3.47	27
	5	1	63	230	1	320	0	4.13	140	1	320	0	3.47	25
	5	1	64	50	0.5	140	0.5	5.74	230	1	320	0	4.13	41
	5	1	65	90	0.5	230	0.5	5.63	140	1	320	0	3.47	14
	5	1	66	140	0.5	320	0.5	5.58	90	0.5	230	0.5	5.63	9
	5	1	67	50	0.5	90	0.5	6.16	90	1	320	0	3.7	50
	5	1	68	50	0.5	230	0.5	5.74	140	1	320	0	3.47	37
	5	1	69	50	0.5	320	0.5	6.11	50	0.5	90	0.5	6.16	45
	5	1	70	140	0.5	320	0.5	5.58	50	0.5	140	0.5	5.74	55
	5	1	71	230	1	320	0	4.13	90	1	320	0	3.7	25
	5	1	72	140	0.5	230	0.5	5.58	90	0.5	140	0.5	5.42	45
	5	1	73	50	0.5	320	0.5	6.11	320	1	230	0	4.73	65
	5	1	74	230	0.5	320	0.5	5.9	50	0.5	320	0.5	6.11	53
	5	1	75	140	0.5	320	0.5	5.58	230	1	320	0	4.13	27
	5	1	76	90	0.5	320	0.5	5.79	90	1	320	0	3.7	19
	5	1	77	50	0.5	90	0.5	6.16	230	1	320	0	4.13	88
	5	1	78	140	0.5	320	0.5	5.58	140	1	320	0	3.47	20
	5	1	79	320	1	230	0	4.73	90	1	320	0	3.7	71
	5	1	80	90	0.5	140	0.5	5.42	90	1	320	0	3.7	32
	5	1	81	230	0.5	320	0.5	5.9	50	0.5	230	0.5	5.74	36
	5	1	82	90	0.5	230	0.5	5.63	50	1	320	0	4.22	40
	5	1	83	50	0.5	320	0.5	6.11	90	1	320	0	3.7	22
	5	1	84	90	0.5	140	0.5	5.42	50	0.5	140	0.5	5.74	27
	5	1	85	140	0.5	320	0.5	5.58	50	1	320	0	4.22	40
	5	1	86	90	0.5	230	0.5	5.63	230	1	320	0	4.13	25
	5	1	87	50	0.5	140	0.5	5.74	320	1	230	0	4.73	47
	5	1	88	90	0.5	320	0.5	5.79	50	0.5	320	0.5	6.11	32
	5	1	89	50	0.5	320	0.5	6.11	230	1	320	0	4.13	30
	5	1	90	90	0.5	320	0.5	5.79	50	0.5	140	0.5	5.74	30
	5	1	91	90	0.5	230	0.5	5.63	50	0.5	320	0.5	6.11	26
	5	1	92	140	0.5	320	0.5	5.58	90	0.5	320	0.5	5.79	16
	5	1	93	90	0.5	230	0.5	5.63	320	1	230	0	4.73	35
	5	1	94	90	0.5	320	0.5	5.79	50	0.5	90	0.5	6.16	63
	5	1	95	140	0.5	320	0.5	5.58	90	0.5	140	0.5	5.42	52
	5	1	96	50	0.5	320	0.5	6.11	50	1	320	0	4.22	14
	5	1	97	90	0.5	320	0.5	5.79	90	0.5	140	0.5	5.42	55
	5	1	98	90	0.5	320	0.5	5.79	50	1	320	0	4.22	70
	5	1	99	140	0.5	320	0.5	5.58	140	0.5	230	0.5	5.58	63
	5	1	100	90	0.5	320	0.5	5.79	320	1	230	0	4.73	27
	5	1	101	50	0.5	90	0.5	6.16	140	1	320	0	3.47	42
	5	1	102	90	0.5	320	0.5	5.79	140	1	320	0	3.47	10
	5	1	103	140	0.5	230	0.5	5.58	320	1	230	0	4.73	34
	5	1	104	140	0.5	230	0.5	5.58	230	1	320	0	4.13	30
	5	1	105	140	0.5	320	0.5	5.58	50	0.5	320	0.5	6.11	74
	5	2	1	90	0.5	140	0.5	5.42	90	0.5	320	0.5	5.79	38
	5	2	2	50	0.5	140	0.5	5.74	140	0.5	320	0.5	5.58	30
	5	2	3	90	0.5	140	0.5	5.42	140	0.5	230	0.5	5.58	35
	5	2	4	50	1	320	0	4.22	140	1	320	0	3.47	65
	5	2	5	50	1	320	0	4.22	320	1	230	0	4.73	78
	5	2	6	230	1	320	0	4.13	50	0.5	140	0.5	5.74	69
	5	2	7	140	1	320	0	3.47	90	0.5	140	0.5	5.42	52
	5	2	8	50	1	320	0	4.22	50	0.5	90	0.5	6.16	20
	5	2	9	50	0.5	140	0.5	5.74	50	0.5	230	0.5	5.74	23
	5	2	10	90	0.5	140	0.5	5.42	140	0.5	320	0.5	5.58	73
	5	2	11	50	0.5	230	0.5	5.74	90	0.5	230	0.5	5.63	30
	5	2	12	320	1	230	0	4.73	90	0.5	320	0.5	5.79	30
	5	2	13	50	1	320	0	4.22	140	0.5	320	0.5	5.58	41
	5	2	14	50	0.5	90	0.5	6.16	50	0.5	320	0.5	6.11	40
	5	2	15	50	1	320	0	4.22	90	1	320	0	3.7	32
	5	2	16	90	0.5	230	0.5	5.63	230	0.5	320	0.5	5.9	28
	5	2	17	140	0.5	320	0.5	5.58	230	0.5	320	0.5	5.9	26
	5	2	18	140	1	320	0	3.47	50	0.5	230	0.5	5.74	32
	5	2	19	50	0.5	140	0.5	5.74	140	0.5	230	0.5	5.58	34
	5	2	20	140	1	320	0	3.47	90	0.5	320	0.5	5.79	16
	5	2	21	90	1	320	0	3.7	50	0.5	140	0.5	5.74	31
	5	2	22	90	1	320	0	3.7	90	0.5	320	0.5	5.79	14
	5	2	23	50	0.5	320	0.5	6.11	90	0.5	230	0.5	5.63	27
	5	2	24	140	1	320	0	3.47	140	0.5	320	0.5	5.58	20
	5	2	25	140	0.5	230	0.5	5.58	140	0.5	320	0.5	5.58	27
	5	2	26	90	0.5	230	0.5	5.63	140	0.5	320	0.5	5.58	19
	5	2	27	90	1	320	0	3.7	50	0.5	230	0.5	5.74	21
	5	2	28	90	1	320	0	3.7	230	1	320	0	4.13	18
	5	2	29	140	1	320	0	3.47	230	0.5	320	0.5	5.9	34
	5	2	30	50	1	320	0	4.22	230	1	320	0	4.13	80
	5	2	31	320	1	230	0	4.73	140	0.5	230	0.5	5.58	63
	5	2	32	90	0.5	320	0.5	5.79	140	0.5	230	0.5	5.58	30
	5	2	33	90	0.5	230	0.5	5.63	90	0.5	320	0.5	5.79	10
	5	2	34	230	1	320	0	4.13	140	0.5	320	0.5	5.58	6
	5	2	35	90	0.5	140	0.5	5.42	90	0.5	230	0.5	5.63	34
	5	2	36	50	0.5	140	0.5	5.74	90	0.5	140	0.5	5.42	25
	5	2	37	50	0.5	230	0.5	5.74	230	0.5	320	0.5	5.9	45
	5	2	38	50	0.5	230	0.5	5.74	90	0.5	320	0.5	5.79	15
	5	2	39	50	0.5	230	0.5	5.74	50	0.5	320	0.5	6.11	12
	5	2	40	320	1	230	0	4.73	90	0.5	230	0.5	5.63	45
	5	2	41	90	1	320	0	3.7	140	1	320	0	3.47	18
	5	2	42	140	1	320	0	3.47	90	0.5	230	0.5	5.63	10
	5	2	43	230	1	320	0	4.13	140	0.5	230	0.5	5.58	30
	5	2	44	140	1	320	0	3.47	50	0.5	140	0.5	5.74	35
	5	2	45	50	1	320	0	4.22	140	0.5	230	0.5	5.58	30
	5	2	46	90	1	320	0	3.7	90	0.5	140	0.5	5.42	45
	5	2	47	230	1	320	0	4.13	320	1	230	0	4.73	15
	5	2	48	50	1	320	0	4.22	90	0.5	140	0.5	5.42	22
	5	2	49	320	1	230	0	4.73	50	0.5	230	0.5	5.74	65
	5	2	50	50	1	320	0	4.22	90	0.5	320	0.5	5.79	57
	5	2	51	90	0.5	320	0.5	5.79	230	0.5	320	0.5	5.9	50
	5	2	52	50	1	320	0	4.22	50	0.5	140	0.5	5.74	25
	5	2	53	320	1	230	0	4.73	90	0.5	140	0.5	5.42	60
	5	2	54	50	0.5	320	0.5	6.11	140	0.5	230	0.5	5.58	20
	5	2	55	90	0.5	140	0.5	5.42	230	0.5	320	0.5	5.9	27
	5	2	56	90	1	320	0	3.7	230	0.5	320	0.5	5.9	30
	5	2	57	50	0.5	320	0.5	6.11	140	0.5	320	0.5	5.58	15
	5	2	58	50	1	320	0	4.22	230	0.5	320	0.5	5.9	35
	5	2	59	50	0.5	90	0.5	6.16	230	0.5	320	0.5	5.9	35
	5	2	60	50	0.5	230	0.5	5.74	90	0.5	140	0.5	5.42	40
	5	2	61	230	1	320	0	4.13	50	0.5	90	0.5	6.16	55
	5	2	62	230	1	320	0	4.13	90	0.5	230	0.5	5.63	27
	5	2	63	50	1	320	0	4.22	50	0.5	320	0.5	6.11	5
	5	2	64	50	0.5	90	0.5	6.16	140	0.5	230	0.5	5.58	23
	5	2	65	90	0.5	230	0.5	5.63	140	0.5	230	0.5	5.58	10
	5	2	66	320	1	230	0	4.73	140	0.5	320	0.5	5.58	22
	5	2	67	320	1	230	0	4.73	230	0.5	320	0.5	5.9	31
	5	2	68	320	1	230	0	4.73	50	0.5	320	0.5	6.11	37
	5	2	69	90	1	320	0	3.7	90	0.5	230	0.5	5.63	8
	5	2	70	320	1	230	0	4.73	50	0.5	140	0.5	5.74	34
	5	2	71	50	0.5	140	0.5	5.74	90	0.5	320	0.5	5.79	55
	5	2	72	50	0.5	320	0.5	6.11	230	0.5	320	0.5	5.9	70
	5	2	73	50	1	320	0	4.22	50	0.5	230	0.5	5.74	20
	5	2	74	140	1	320	0	3.47	140	0.5	230	0.5	5.58	6
	5	2	75	320	1	230	0	4.73	50	0.5	90	0.5	6.16	83
	5	2	76	50	0.5	90	0.5	6.16	50	0.5	140	0.5	5.74	40
	5	2	77	230	1	320	0	4.13	90	0.5	320	0.5	5.79	18
	5	2	78	90	1	320	0	3.7	320	1	230	0	4.73	15
	5	2	79	50	0.5	320	0.5	6.11	90	0.5	140	0.5	5.42	30
	5	2	80	90	1	320	0	3.7	140	0.5	320	0.5	5.58	15
	5	2	81	140	1	320	0	3.47	50	0.5	90	0.5	6.16	85
	5	2	82	50	0.5	230	0.5	5.74	140	0.5	320	0.5	5.58	45
	5	2	83	90	1	320	0	3.7	140	0.5	230	0.5	5.58	33
	5	2	84	50	0.5	90	0.5	6.16	90	0.5	320	0.5	5.79	78
	5	2	85	50	0.5	90	0.5	6.16	90	0.5	230	0.5	5.63	80
	5	2	86	50	0.5	320	0.5	6.11	90	0.5	320	0.5	5.79	65
	5	2	87	230	1	320	0	4.13	230	0.5	320	0.5	5.9	30
	5	2	88	90	1	320	0	3.7	50	0.5	320	0.5	6.11	43
	5	2	89	140	1	320	0	3.47	50	0.5	320	0.5	6.11	35
	5	2	90	50	0.5	140	0.5	5.74	90	0.5	230	0.5	5.63	40
	5	2	91	50	0.5	90	0.5	6.16	90	0.5	140	0.5	5.42	26
	5	2	92	230	1	320	0	4.13	50	0.5	230	0.5	5.74	50
	5	2	93	50	0.5	90	0.5	6.16	140	0.5	320	0.5	5.58	53
	5	2	94	90	1	320	0	3.7	50	0.5	90	0.5	6.16	55
	5	2	95	230	1	320	0	4.13	50	0.5	320	0.5	6.11	50
	5	2	96	140	1	320	0	3.47	230	1	320	0	4.13	20
	5	2	97	50	0.5	90	0.5	6.16	50	0.5	230	0.5	5.74	25
	5	2	98	50	0.5	230	0.5	5.74	140	0.5	230	0.5	5.58	37
	5	2	99	50	0.5	140	0.5	5.74	230	0.5	320	0.5	5.9	43
	5	2	100	50	0.5	140	0.5	5.74	50	0.5	320	0.5	6.11	13
	5	2	101	50	1	320	0	4.22	90	0.5	230	0.5	5.63	24
	5	2	102	140	1	320	0	3.47	320	1	230	0	4.73	22
	5	2	103	140	0.5	230	0.5	5.58	230	0.5	320	0.5	5.9	17
	5	2	104	90	0.5	320	0.5	5.79	140	0.5	320	0.5	5.58	15
	5	2	105	230	1	320	0	4.13	90	0.5	140	0.5	5.42	52
	5	3	1	90	0.5	140	0.5	5.42	50	0.5	230	0.5	5.74	17
	5	3	2	90	0.5	320	0.5	5.79	90	0.5	230	0.5	5.63	14
	5	3	3	50	0.5	140	0.5	5.74	90	1	320	0	3.7	21
	5	3	4	140	0.5	230	0.5	5.58	50	0.5	320	0.5	6.11	32
	5	3	5	90	0.5	320	0.5	5.79	90	1	320	0	3.7	13
	5	3	6	140	0.5	320	0.5	5.58	50	0.5	230	0.5	5.74	23
	5	3	7	90	0.5	320	0.5	5.79	50	0.5	90	0.5	6.16	55
	5	3	8	90	0.5	320	0.5	5.79	50	0.5	320	0.5	6.11	27
	5	3	9	50	0.5	320	0.5	6.11	230	1	320	0	4.13	45
	5	3	10	50	0.5	230	0.5	5.74	50	0.5	90	0.5	6.16	55
	5	3	11	320	1	230	0	4.73	90	1	320	0	3.7	33
	5	3	12	90	0.5	230	0.5	5.63	50	0.5	90	0.5	6.16	57
	5	3	13	140	0.5	320	0.5	5.58	140	0.5	230	0.5	5.58	23
	5	3	14	50	0.5	140	0.5	5.74	140	1	320	0	3.47	50
	5	3	15	140	1	320	0	3.47	50	1	320	0	4.22	35
	5	3	16	140	0.5	320	0.5	5.58	90	1	320	0	3.7	20
	5	3	17	50	0.5	90	0.5	6.16	320	1	230	0	4.73	90
	5	3	18	140	0.5	230	0.5	5.58	90	0.5	320	0.5	5.79	17
	5	3	19	90	0.5	320	0.5	5.79	140	1	320	0	3.47	22
	5	3	20	140	0.5	230	0.5	5.58	50	0.5	230	0.5	5.74	35
	5	3	21	50	0.5	230	0.5	5.74	140	1	320	0	3.47	19
	5	3	22	90	0.5	230	0.5	5.63	140	1	320	0	3.47	11
	5	3	23	50	0.5	140	0.5	5.74	50	1	320	0	4.22	15
	5	3	24	140	0.5	320	0.5	5.58	50	0.5	140	0.5	5.74	55
	5	3	25	140	0.5	230	0.5	5.58	90	0.5	140	0.5	5.42	37
	5	3	26	140	0.5	230	0.5	5.58	320	1	230	0	4.73	30
	5	3	27	90	0.5	140	0.5	5.42	140	1	320	0	3.47	42
	5	3	28	140	0.5	320	0.5	5.58	50	0.5	90	0.5	6.16	76
	5	3	29	90	0.5	230	0.5	5.63	320	1	230	0	4.73	27
	5	3	30	320	1	230	0	4.73	50	1	320	0	4.22	75
	5	3	31	90	0.5	230	0.5	5.63	230	1	320	0	4.13	18
	5	3	32	50	0.5	320	0.5	6.11	320	1	230	0	4.73	30
	5	3	33	230	0.5	320	0.5	5.9	230	1	320	0	4.13	28
	5	3	34	140	0.5	320	0.5	5.58	50	0.5	320	0.5	6.11	58
	5	3	35	90	0.5	320	0.5	5.79	230	1	320	0	4.13	25
	5	3	36	140	0.5	230	0.5	5.58	50	1	320	0	4.22	35
	5	3	37	50	0.5	320	0.5	6.11	50	0.5	140	0.5	5.74	13
	5	3	38	50	0.5	140	0.5	5.74	230	1	320	0	4.13	41
	5	3	39	50	0.5	230	0.5	5.74	90	1	320	0	3.7	19
	5	3	40	50	0.5	230	0.5	5.74	50	0.5	140	0.5	5.74	13
	5	3	41	230	0.5	320	0.5	5.9	90	0.5	140	0.5	5.42	23
	5	3	42	50	0.5	320	0.5	6.11	90	1	320	0	3.7	28
	5	3	43	50	0.5	230	0.5	5.74	230	1	320	0	4.13	33
	5	3	44	230	0.5	320	0.5	5.9	90	0.5	320	0.5	5.79	30
	5	3	45	90	0.5	320	0.5	5.79	50	1	320	0	4.22	75
	5	3	46	230	0.5	320	0.5	5.9	50	0.5	90	0.5	6.16	69
	5	3	47	140	0.5	230	0.5	5.58	90	0.5	230	0.5	5.63	15
	5	3	48	90	0.5	230	0.5	5.63	50	0.5	230	0.5	5.74	40
	5	3	49	230	1	320	0	4.13	50	1	320	0	4.22	62
	5	3	50	50	0.5	230	0.5	5.74	320	1	230	0	4.73	40
	5	3	51	90	0.5	140	0.5	5.42	50	0.5	90	0.5	6.16	19
	5	3	52	140	0.5	230	0.5	5.58	140	1	320	0	3.47	14
	5	3	53	140	0.5	320	0.5	5.58	140	1	320	0	3.47	15
	5	3	54	230	0.5	320	0.5	5.9	50	0.5	230	0.5	5.74	28
	5	3	55	140	0.5	320	0.5	5.58	230	1	320	0	4.13	10
	5	3	56	50	0.5	140	0.5	5.74	320	1	230	0	4.73	78
	5	3	57	90	0.5	140	0.5	5.42	90	1	320	0	3.7	27
	5	3	58	230	0.5	320	0.5	5.9	140	1	320	0	3.47	30
	5	3	59	90	0.5	140	0.5	5.42	50	0.5	320	0.5	6.11	22
	5	3	60	230	0.5	320	0.5	5.9	50	0.5	140	0.5	5.74	27
	5	3	61	90	0.5	320	0.5	5.79	320	1	230	0	4.73	24
	5	3	62	50	0.5	90	0.5	6.16	140	1	320	0	3.47	45
	5	3	63	90	0.5	230	0.5	5.63	50	0.5	320	0.5	6.11	40
	5	3	64	230	0.5	320	0.5	5.9	50	0.5	320	0.5	6.11	18
	5	3	65	90	1	320	0	3.7	50	1	320	0	4.22	27
	5	3	66	90	0.5	320	0.5	5.79	50	0.5	140	0.5	5.74	22
	5	3	67	230	1	320	0	4.13	140	1	320	0	3.47	19
	5	3	68	140	0.5	320	0.5	5.58	90	0.5	140	0.5	5.42	45
	5	3	69	50	0.5	90	0.5	6.16	230	1	320	0	4.13	67
	5	3	70	140	0.5	230	0.5	5.58	90	1	320	0	3.7	41
	5	3	71	140	0.5	320	0.5	5.58	90	0.5	320	0.5	5.79	10
	5	3	72	320	1	230	0	4.73	140	1	320	0	3.47	25
	5	3	73	230	0.5	320	0.5	5.9	140	0.5	320	0.5	5.58	31
	5	3	74	90	0.5	140	0.5	5.42	230	1	320	0	4.13	48
	5	3	75	140	0.5	320	0.5	5.58	320	1	230	0	4.73	20
	5	3	76	230	0.5	320	0.5	5.9	90	1	320	0	3.7	26
	5	3	77	50	0.5	320	0.5	6.11	50	1	320	0	4.22	5
	5	3	78	50	0.5	320	0.5	6.11	50	0.5	230	0.5	5.74	8
	5	3	79	140	0.5	320	0.5	5.58	90	0.5	230	0.5	5.63	13
	5	3	80	140	0.5	230	0.5	5.58	50	0.5	90	0.5	6.16	45
	5	3	81	230	0.5	320	0.5	5.9	90	0.5	230	0.5	5.63	20
	5	3	82	50	0.5	320	0.5	6.11	50	0.5	90	0.5	6.16	30
	5	3	83	90	0.5	140	0.5	5.42	320	1	230	0	4.73	42
	5	3	84	320	1	230	0	4.73	230	1	320	0	4.13	22
	5	3	85	90	0.5	320	0.5	5.79	50	0.5	230	0.5	5.74	10
	5	3	86	90	0.5	140	0.5	5.42	50	1	320	0	4.22	37
	5	3	87	140	1	320	0	3.47	90	1	320	0	3.7	15
	5	3	88	230	0.5	320	0.5	5.9	320	1	230	0	4.73	25
	5	3	89	50	0.5	90	0.5	6.16	90	1	320	0	3.7	37
	5	3	90	140	0.5	230	0.5	5.58	50	0.5	140	0.5	5.74	26
	5	3	91	90	0.5	230	0.5	5.63	90	0.5	140	0.5	5.42	40
	5	3	92	140	0.5	230	0.5	5.58	230	1	320	0	4.13	25
	5	3	93	50	0.5	90	0.5	6.16	50	1	320	0	4.22	35
	5	3	94	90	0.5	140	0.5	5.42	50	0.5	140	0.5	5.74	18
	5	3	95	230	0.5	320	0.5	5.9	140	0.5	230	0.5	5.58	23
	5	3	96	90	0.5	230	0.5	5.63	50	1	320	0	4.22	31
	5	3	97	50	0.5	320	0.5	6.11	140	1	320	0	3.47	24
	5	3	98	90	0.5	230	0.5	5.63	90	1	320	0	3.7	13
	5	3	99	90	0.5	320	0.5	5.79	90	0.5	140	0.5	5.42	65
	5	3	100	140	0.5	320	0.5	5.58	50	1	320	0	4.22	42
	5	3	101	90	0.5	230	0.5	5.63	50	0.5	140	0.5	5.74	17
	5	3	102	50	0.5	140	0.5	5.74	50	0.5	90	0.5	6.16	69
	5	3	103	50	0.5	230	0.5	5.74	50	1	320	0	4.22	30
	5	3	104	230	1	320	0	4.13	90	1	320	0	3.7	18
	5	3	105	230	0.5	320	0.5	5.9	50	1	320	0	4.22	43
	5	4	1	90	1	320	0	3.7	320	1	230	0	4.73	47
	5	4	2	90	1	320	0	3.7	140	0.5	230	0.5	5.58	21
[truncated: 6,403 more rows]
